# Supplementary material for: Modeling items for text comprehension assessment using confirmatory factor analysis
Source: Front Psychol. 2022 Oct 20;13:966347. doi: 10.3389/fpsyg.2022.966347 (PMC9631941; doi:10.3389/fpsyg.2022.966347)
Supplement: Supplementary file 1 [file Table_1.xlsx]

## Sheet: Story1_Brief_init-ST
Micro Level
Paragraph	Item	Rating1	Rating2	Rating3	overall
1	Juliane schrieb einen Brief an die Protagonistin, als sie in Colorado war.	3	2	2	7
	Um die Möglichkeiten, Neues zu entdecken, die Juliane heutzutage offenstehen, beneidete sie die Protagonistin.	3	3	3	9
2	Juliane plante, als nächstes nach San Francisco zu reisen.	3	2	3	8
	Juliane plante, als nächstes nach San Diego zu reisen.	3	2	3	8
	Juliane wollte an ihrem nächsten Reiseziel über die Golden Gate Bridge gehen.	2	2	3	7
	Die Protagonistin beschrieb, dass man neue Erfahrungen in jungen Jahren viel intensiver und aufregender erlebt.	2	3	2	7
3	Die Protagonistin verglich ihre Jugend mit der von Juliane.	3	3	3	9
	Die Protagonistin verglich ihre Jugend mit der von ihrer Schwester.	2	1	2	5
	Die Protagonistin hatte in jungen Jahren ein schwach ausgeprägtes Selsbwertgefühl.	3	3	2	8
	Die Protagonistin hatte in jungen Jahren ein stark ausgeprägtes Selbstwertgefühl.	3	3	2	8
	Das Wort "Selbstwertgefühl" hatte zur Jugendzeit der Protagonistin keinen gesellschaftlichen Wert.	2	2	3	7
	Die Jugend der Protagonistin spielte sich unmittelbar nach dem Zweiten Weltkrieg ab.	3	3	3	9
4	Die Protagonistin legte ihren Schulweg in der Regel mit dem Zug zurück.	3	3	3	9
	Da die Schulräume auch zur Versorgung von Kriegsverletzten genutzt wurden, fand der Unterricht damals zum Teil erst am Nachmittag statt.	3	3	3	9
	Da die Schulräume auch zur Versorgung von Kriegsverletzten genutzt wurden, fand der Unterricht damals ausschließlich vormittags statt.	3	2	2	7
	Der Zug brachte die Schüler genau pünktlich zu Unterrichtsbeginn in die Schule.	3	3	3	9
5	Die Schule der Protagonistin war 8 km weit von ihrem Heimatdorf entfernt.	3	1	3	7
	Die Protagonistin hatte einen sehr langen Schulweg von 40 km.	1	2	1	4
	Als sie den Zug verpasste, trampte die Protagonistin trampte von der Schule zurück nach Hause.	2	3	2	7
	Einmal trampte die Protagonistin auf der Ladefläche eines Kleintransporters von der Schule zurück nach Hause.	3	3	2	8
	Die Protagonistin trampte regelmäßig auf dem Weg von der Schule zurück nach Hause.	3	3	2	8
	Die Schwester der Protagonistin verunglückte, als sie eines Tages von der Schule zurück nach Hause trampten.	3	3	3	9
6	Da die Züge nicht regelmäßig fuhren, schwänzte die Protagonistin manchmal die Schule.	3	3	3	9
	Da die Züge nicht regelmäßig fuhren, musste die Protagonsitin manchmal in der Schule übernachten.	2	3	2	7
	Die Eltern und Lehrer tolerierten es, dass die Schulkinder manchmal den Unterricht schwänzten, um den Zug zurück nach Hause zu erwischen.	3	3	2	8
	Da der Zug morgens dreckig und überfüllt war, stellten sich einige Schulkinder außen auf die Trittbretter des Zuges.	3	2	3	8
7	Die Familie der Protagonistin konnte es sich nicht leisten, in den Ferien in den Urlaub zu fahren.	3	2	1	6
	Gemeinsam mit ihrer Familie fuhr die Protagonistin in den Ferien oft in den Urlaub.	3	3	2	8
8	Die Protagonistin half während der Schulferien beim Erbsenpflücken, um sich Taschengeld zu verdienen.	3	2	3	8
	Die Protagonistin half während der Schulferien in der Apotheke aus, um sich Taschengeld zu verdienen.	1	2	2	5
	Der Großbauer bezahlte fünf D-Mark für 50 kg gepflückte Erbsen.	3	3	3	9
	In den Sommerferien machte die Protagonistin mit ihrer Familie Urlaub nach Italien.	3	1	3	7
9	Die Protagonistin und ihre Schwester absolvierten die Mittlere Reife zu Beginn der 50er Jahre.	3	2	3	8
	Die Protagonistin und ihre Schwester absolvierten die Mittlere Reife zu Beginn der 90er Jahre.	2	1	2	5
10	Der Vater von Onkel Karl war damals der größte Arbeitgeber der Region.	2	3	2	7
	Ihre erste Lehrstelle bekam die Protagonistin auf einem Rittergut, auf dem bereits Onkel Karl seine Ausbildung absolviert hatte.	3	2	3	8
	Ihre erste Lehrstelle bekam die Protagonistin auf einem Rittergut, auf dem bereits ihre Mutter ihre Ausbildung absolviert hatte.	3	2	3	8
	Onkel Karls Leidenschaft war das Reiten.	2	2	3	7
	Onkel Karls Leidenschaft war das Segeln.	2	2	2	6
	Onkel Karl war groß, hatte ein starres Auge und zog immer Kniebundhosen mit grünen Socken und Stiefeln an.	3	2	3	8
	Zur Begrüßung küsste Onkel Karl die Protagonistin und ihre Schwester immer auf die Stirn.	2	2	2	6
	Zur Begrüßung küsste Onkel Karl die Protagonistin und ihre Schwester immer auf den Mund.	3	3	1	7
11	Der Vater der Protagonistin hatte ihr eingeschärft, die Ausbildung auch bei schwierigen Umständen nicht abzubrechen.	3	3	3	9
	Der Vater der Protagonistin hatte ihr zugesichtert, wieder nach Hause kommen zu dürfen, falls die Ausbildung zu schwierig wurde.	3	3	3	9
	Der Gutsherr holte die Protagonistin am ersten Ausbildungstag in einer Pferdekutsche vom Bahnhof ab.	2	2	1	5
	Der Gutsherr holte die Protagonistin am ersten Ausbildungstag mit einem gelben Jagdwagen vom Bahnhof ab.	3	1	3	7
12	Die Gutsherrin des Rittergutes engagierte sich als Präsidentin beim Deutschen Roten Kreuz.	3	2	3	8
	Die Gutsherrin des Rittergutes arbeitete als Näherin im nächstgelegenen Dorf.	2	1	2	5
	Else war eine verbitterte Hauswirtin auf dem Rittergut, die im Krieg drei Söhne verloren hatte.	3	3	3	9
	Auf dem Rittergut wurde von den Arbeitern Distanz und Disziplin gefordert.	3	3	3	9
13	Auf dem Rittergut folgte der Verlauf der Mahlzeiten einem strengen Protokoll.	3	3	2	8
	Auf dem Rittergut erlaubte es die viele Arbeit nicht, Mahlzeiten gemeinsam einzunehmen.	2	3	2	7
14	Bei Tisch saß immer der jüngste Lehrling des Rittergutes neben dem Gutsherrn.	3	3	3	9
	Bei Tisch saß immer der älteste Lehrling des Rittergutes neben dem Gutsherrn.	3	3	3	9
	Der Sohn der Gutsherrschaft war infolge einer selbst verschuldeten Schussverletzung gehbehindert.	3	2	3	8
	Als Kind wurde der Sohn der Gutsherrschaft versehentlich von einem Mitschüler angeschossen und ist seitdem gehbehindert.	3	3	3	9
	Freiherr von Waldern-Biegnitz war ein Heimatvertriebener, der nun in einem Forschungsinstitut arbeitete.	3	3	3	9
15	Auf dem Rittergut musste die Protagonistin im Sommer noch vor dem Frühstück Erdbeeren pflücken.	3	2	2	7
	Auf dem Rittergut musste die Protagonistin im Herbst noch vor dem Frühstück Hühner schlachten.	3	3	2	8
16	Der Höhepunkt des ersten Ausbildungsjahres war das Erntedankfest, welches üppig gefeiert wurde.	3	3	3	9
	Alle Bediensteten des Ritterguts hassten das Erntedankfest, da es viel mehr Arbeit als gewöhnlich bedeutete.	2	1	2	5
18 & 19	Freiherr von Waldern-Biegnitz nahm nicht am Erntedankfest des Rittergutes teil.	2	3	3	8
	Freiherr von Waldern-Biegnitz und die Protagonistin gingen eine geheime Liebesbeziehung ein.	3	3	1	7
	Die Protagonistin und Freiherr von Waldern-Biegnitz wurden in küssend vom Gutsherrn gesehen.	2	1	2	5
	Die Protagonistin wies Freiherr von Waldern-Biegnitz' Liebeserklärungen ab.	3	2	3	8
20	Ihr zweites Ausbildungsjahr verbrachte die Protagonistin bei einem kinderlosen Ehepaar auf einem Hofgut im Harzvorland.	3	3	3	9
	Ihr zweites Ausbildungsjahr verbrachte die Protagonistin auf einem Hofgut eines kinderlosen Ehepaares in der Eifel.	3	3	3	9
21	Während des zweiten Lehrjahres war die Freizeit der Protagonistin stark eingeschränkt und streng reguliert.	3	2	3	8
	Während des zweiten Lehrjahres hatte die Protagonistin mehr Freizeit als im ersten Jahr ihrer Ausbildung.	3	3	3	9
22	Die vorherigen Auszubildenden des Hofguts waren eines Nachts vom Hofgut weggelaufen.	3	3	3	9
24	Die Frau des Hofgutes war stets wohlwollend und sah über kleinere Fehler ihrer Angestellten hinweg.	3	2	3	8
	Die Frau des Hofgutes war sehr streng und wurde bei kleinsten Fehlern ihrer Bediensteten handgreiflich.	2	2	2	6
25	Die Protagonistin kippte versehentlich Essen auf einen Vorstandsvorsitzenden, der Gast auf dem Hofgut war.	3	2	3	8
	Als die Protagonistin den Vorstandsvorsitzenden versehentlich mit Essen bekippte, reagierte dieser mit Wut und Empörung.	3	2	3	8
	Als die Protagonistin den Vorstandsvorsitzenden versehentlich mit Essen bekippte, reagierte dieser mit Nachsicht.	3	2	3	8
26	Die Protagonistin war am Tag ihrer Abschlusspüfung sehr aufgeregt.	3	3	2	8
	Die Protagonistin schloss ihre Ausbildung als Hauswirtschafterin mit einer sehr guten Leistung ab.	3	3	3	9
	Die Protagonistin hatte sich von ihrem Ersparten ein Auto gekauft, mit welchem sie zur Prüfung fuhr.	3	2	3	8
27	Die Protagonistin wollte Deutschland nach Abschluss ihrer Ausbildung verlassen, da sich das Land im Umbruch befand.	3	2	3	8
	Am Ende ihrer Ausbildung sah sich die Protagonistin als selbstständigere, erwachsen gewordene Person.	2	3	2	7
Inferences
Paragraph	Item	Rating1	Rating2	Rating3	overall
2	Die Protagonistin findet es wichtig, dass junge Menschen Möglichkeiten nutzen, um Neues zu entdecken.	3	2	3	8
	Die Protagonistin findet es befremdlich, dass junge Menschen Möglichkeiten nutzen, um Neues zu entdecken.	3	2	3	8
3	Zur Jugendzeit der Protagonistin erhielten junge Menschen nicht viel Unterstützung, sich frei zu entfalten.	3	3	3	9
	Zur Jugendzeit der Protagonistin erhielten junge Menschen viel Unterstützung, um sich frei zu entfalten.	3	3	3	9
4	Die Kindheit der Protagonistin fiel in die Zeit des zweiten Weltkrieges.	3	1	3	7
	Zu Zeiten der Protagonistin standen für Schulbildung aufgrund des Krieges nur wenig Ressourcen zur Verfügung.	3	2	3	8
	Zu Zeiten der Protagonistin standen trotz des Krieges viele Ressourcen für die Schulbildung zur Verfügung.	1	2	1	4
5 & 6	Da die Umstände auf dem Weg zur Schule und zurück nach Hause beschwerlich waren, setzten sich die Schulkinder einigen Risiken aus.	3	3	3	9
	Da Schulbildung einen hohen Stellenwert hatte, war der Schulweg der Protagonistin gut geregelt.	2	2	1	5
7	Die Protagonistin wuchs in einem wohlhabenden Haushalt auf.	3	3	3	9
	Die Protagonistin wuchs in einem armen Verhältnissen auf.	3	3	3	9
8	Die Protagonistin lernte schon früh, fleißig und hart für ihr Geld zu arbeiten und dieses entsprechend wertzuschätzen.	3	3	3	9
	Für die Protagonistin war es schwierig, einen guten Umgang mit Geld zu lernen.	2	1	1	4
10	Die Protagonistin durfte sich ihre Ausbildung frei aussuchen.	3	2	3	8
	Die Protagonistin wurde von ihren Eltern zu ihrer Ausbildung gezwungen.	2	2	2	6
	Im Rückblick hielt die Protagonistin Onkel Karls Begrüßungen und die Reaktion ihrer Eltern für anstößig und unrecht.	3	3	3	9
	Wie Onkel Karl die Protagonistin und ihre Schwester begrüßte, hielten ihre Eltern für angemessen.	2	2	3	7
	Aus Sorge, eine wichtige Kontaktperson verlieren zu können, unternahmen die Eltern der Protagonistin nichts gegen die unangemessenen Begrüßungen von Onkel Karl.	2	2	3	7
12	Die Etikette schrieb zu Zeiten der Protagonistin vor allem Disziplin, Distanz und das Bewahren hierarchischer Strukturen vor.	3	2	3	8
	Die Protagonistin rebellierte während ihrer Ausbildungszeit gegen die strenge Etikette und hierarchischen Strukturen.	2	2	1	5
13	Zu Zeiten der Protagonistin herrschte eine strikte Trennung von Arbeiterschaft und Gutsherrschaft.	3	3	2	8
	Zu Zeiten der Protagonistin begann sich die Gesellschaft zu ändern und Freundschaften zwischen Arbeiterschaft und Gutsherrschaft entstanden.	3	2	2	7
16	Das Erntedankfest, das als Belohnung für die hart arbeitenden Bediensteten des Rittergutes gedacht war, schaffte ein starkes Gemeinschaftsgefühl.	3	2	3	8
	Das Erntedankfest, das als Belohnung für die Bediensteten des Rittergutes gedacht war, führte häufig zu Reibereien unter den Arbeitern.	3	2	3	8
18 & 19	Freiherr von Waldern-Biegnitz hatte sich in die Protagonistin verliebt, was jedoch gegen geltende Etikette verstoß.	3	3	3	9
	Freiherr von Waldern-Biegnitz setzte sich über die damalige Etikette hinweg und gestand der Protagonistin offen seine Liebe.	3	3	2	8
	Die Etikette der damaligen Zeit verhinderte, dass die Protagonistin und Freiherr von Waldern-Biegnitz sich lieben konnten.	3	3	2	8
	Liebesbeziehungen zwischen Mitgliedern der Herrschaft und Arbeiterschaft waren zur damaligen Zeit gesellschaftlich untersagt.	3	3	3	9
20	Zu Zeiten der Protagonistin wurde der Abbruch einer Ausbildung gesellschaftlich nicht toleriert.	3	3	3	9
	Zu Zeiten der Protagonistin wurde der Abbruch einer Ausbildung gesellschaftlich toleriert.	2	3	2	7
23	Die Frau des Hofgutes war eine harsche, übergenaue Frau, welche die Arbeit der Protagonistin nicht wertschätzte.	3	2	3	8
	Zwar war die Lehrfrau des Hofgutes recht harsch und pedantisch, dennoch schätzte sie die Arbeit der Protagonistin wert.	3	2	3	8
26	Die Lehrfrau des Hofgutes war eine empathische und verständnisvolle Person.	3	2	3	8
	Die Lehrfrau des Hofgutes war eine tolerante und weltoffene Person.	1	2	1	4
27	Ein Gefühl von Freiheit stellte sich bei der Protagonistin ein, als sie ihre Ausbildung beendet hatte.	3	3	3	9
	Ein Gefühl von Traurigkeit stellte sich bei der Protagonistin ein, als sie ihre Ausbildung beendet hatte.	2	3	2	7
overall	Der Vater der Protagonistin hätte Verständnis dafür gehabt, wenn sie ihre Ausbildung abgebrochen und nach Hause zurückgekehrt wäre.	3	3	2	8
	Der Vater der Protagonistin hätte kein Verständnis dafür gehabt, wenn sie ihre Ausbildung abgebrochen und nach Hause zurückgekehrt wäre.	3	3	2	8
	Insbesondere während des zweiten Jahres ihrer Ausbildung dachte die Protagonistin häufiger ans Abbrechen.	2	3	2	7
	Die Protagonistin dachte nie daran, ihre Ausbildung abzubrechen.	2	2	2	6

## Sheet: Story1_Brief_init-WH
Micro Level
Paragraph	Item	Rating1	Rating2	Rating3	overall
2	In welche Stadt wollte Juliane als nächstes reisen?	3	1	3	7
4	Warum fand der Unterricht damals zum Teil erst am Nachmittag statt?	3	3	3	9
	Wo durften die Schulkinder im Winter die Wartezeit bis zumUnterrichtsbeginn verbringen?	3	2	3	8
5	Wie heißt die Schwester der Protagonistin?	3	1	3	7
6	Warum schwänzte die Protagonistin manchmal die Schule?	3	3	2	8
	Warum hatten die Schulkinder morgens manchmal Salzflecken auf ihren Kleidern?	1	3	3	7
	Warum stellten sich einige Schulkinder morgens auf die Trittbretter des Zuges?	3	3	3	9
7	Welche Währung löste die D-Mark bei der Währungsreform ab?	3	2	3	8
8	Womit verdiente sich die Protagonistin im Sommer ihr Taschengeld?	3	2	2	7
10	Wo hatte die Protagonistin ihre erste Lehrstelle?	3	2	3	8
	Wem verdankte die Protagonistin ihre erste Lehrstelle?	3	1	3	7
	Wie begrüßte Onkel Karl die Protagonistin und ihre Schwester immer?	3	2	3	8
11	Wo war die erste Ausbildungsstätte der Protagonistin?	3	2	2	7
	Wer holte die Protagonistin am ersten Tag ihrer Ausbildung vom Bahnhof ab?	3	2	3	8
	Mit wem teilte sich die Protagonistin ein Zimmer auf dem Rittergut?	3	2	3	8
14	Welche Spitznamen gaben die Arbeiter der Gutsherrschaft?	3	2	3	8
	Wer saß bei Tisch immer neben dem Gutsherrn?	2	2	3	7
15	Welcher Tätigkeit musste die Protagonistin auf dem Rittergut im Sommer nachgehen, noch bevor sie frühstücken durfte?	3	2	3	8
	Welcher Tätigkeit musste die Protagonistin auf dem Rittergut im Herbst nachgehen, noch bevor sie frühstücken durfte?	3	2	3	8
16	Bei welchem Ereignis auf dem Rittergut verschwammen die Grenzen zwischen Arbeitern und Gutsherrschaft?	3	3	2	8
17	Weswegen kamen die Protagonistin und Freiherr von Waldern-Biegnitz zu spät zum Abendessen?	3	3	3	9
20	Wie wurde die Protagonistin auf ihre zweite Lehrstätte aufmerksam?	3	2	2	7
25	Welches Missgeschick unterläuft der Protagonistin, als ein Vorstandsvorsitzender zu Gast auf dem Hofgut war?	3	3	2	8
	Wie reagierte der Vorstandsvorsitzende, als die Protagonistin versehentlich Essen über ihn schüttete?	3	3	3	9
26	Mit welcher Note schloss die Protagonistin ihre Ausbildung ab?	3	3	1	7
Inferences
Paragraph	Item	Rating1	Rating2	Rating3	overall
1	Worum beneidete die Protagonistin junge Menschen heutzutage?	3	3	2	8
3	Das Ende welchen Krieges beeinflusste die Jugend der Protagonistin?	3	2	3	8
4	Welche Auswirkung hatte der zweite Weltkrieg auf die Schulzeit der Protagonistin?	3	3	1	7
	Welchen Stellenwert hatte Schulbildung zu Zeiten der Protagonistin?	2	1	2	5
7	Wie war die finanzielle Situation der Familie der Protagonistin?	3	3	1	7
16	Welchen Zweck erfüllte das Erntedankfest, das auf dem Rittergut üppig geferiert wurde?	2	3	2	7
	Welches Ereignis auf dem Rittergut stellte eine Ausnahme zur sonst so strengen Etikette dar?	3	3	3	9
17	Warum reagierte der Gutsherr verärgert, als er von dem Spaziergang der Protagonistin mit Freiherr von Waldern-Biegnitz erfuhr?	3	2	3	8
18 & 19	Warum nahm Freiherr von Waldern-Biegnitz nicht am Erntedankfest teil?	3	2	3	8
	Warum konnten die Protagonistin und Freiherr von Waldern-Biegnitz nicht zusammen sein?	1	2	2	5
20	Warum brach die Protagonistin ihre Ausbildung, insbesondere ihr zweites Lehrjahr nicht ab?	3	3	1	7
23	Welches ihrer beiden Lehrjahre gefiel der Protagonistin besser?	3	3	2	8
27	Wie fühlte sich die Protagonistin, als sie ihre Ausbildung abgeschlossen hatte?	2	2	2	6
overall	In welchem Verwandtschaftsverhältnis stehen die Protagonistin und Juliane?	3	2	3	8
	Wie beurteilt die Protagonistin die Ausbildungsmöglichkeiten, die Juliane zur Verfügung stehen?	1	1	2	4

## Sheet: Story2_Medaille_init-ST
Micro Level
Paragraph	Item	Rating1	Rating2	Rating3	overall
1	Der Erzähler hatte schon lange den Wunsch, einmal nach Amerika zu reisen.	3	2	2	7
2	Der Erzähler wollte eine Auszeit von seinem Alltag und seinen Problemen zu Hause.	3	2	3	8
	Der Erzähler übernachtete meist in luxuriösen Hotels.	1	3	3	7
	Mit einem Mietwagen fuhr der Erzähler von Los Angeles aus nach Süden.	2	3	2	7
	Der Erzähler schloss auf seiner Reise neue Freundschaften.	3	2	2	7
3	Als der Erzähler auf Jack traf, irrte dieser verwahrlost und orientierungslos in der Wüste umher.	3	2	3	8
	Als der Erzähler in der Wüste auf Jack traf, schien dieser unberechenbar und gefährlich zu sein.	3	2	2	7
	Der Mann, den der Erzähler in der Wüste traf, suchte eine Stadt namens Sandon City.	2	2	3	7
4	Der Erzähler hielt an einer Tankstelle an, um nach dem Weg zu fragen.	3	2	3	8
	Die Stadt, die Jack suchte, sollte sich inmitten der Wüste befinden.	3	2	3	8
5	Jack ging aus Überzeugung zum Militär, wo er auch seine Piloten-Ausbildung absolvierte.	3	3	3	9
	Nachdem Jack seine Ausbildung zum Piloten absolviert hatte, ging er aus Überzeugung zum Militär.	3	3	3	9
	Jack absolvierte seine Abschlussprüfung zum Piloten gegen Ende der 1930er.	3	2	2	7
	Jack bekam mehrere Auszeichnungen, nachdem er im Zweiten Weltkrieg gegen Deutschland und Japan kämpfte.	3	2	3	8
6	Jack und Mary kannten sich breits fünf Jahre vor ihrer Hochzeit.	3	1	3	7
	Bevor sie heirateten, kannten Jack und Mary sich bereits seit neun Jahren.	3	1	3	7
	Jack und seine erste Frau wünschten sich Kinder.	1	3	3	7
	Die Ehe von Jack und Mary blieb kinderlos.	2	2	1	5
	Jack und Mary hatten zwei Kinder.	2	2	3	7
7	Jack empfand es als Ehre, einer der beiden Piloten zu sein, welche die Atombomben abwarfen.	3	2	3	8
	Jack erzählte nicht einmal seiner Frau von dem geheimen Plan des Atombomben-Abwurfs.	3	2	2	7
	Jack erzählte seiner ersten Frau von dem geheimen Plan des Atombomben-Abwurfs.	3	3	3	9
8	Für sein Wirken im Krieg gegen Japan erhielt Jack die höchste Amerikanische Verdienstmedaille .	3	2	3	8
	Jack empfand das Abwerfen der Atombomben als nichts besonderes verglichen mit anderem, was ihm im Krieg abverlangt wurde.	1	3	3	7
	Das Abwerfen der Atombombe empfand Jack als eine besondere Leistung während seines Kriegsdienstes.	2	2	1	5
	Jack musste häufig Interviews geben, in denen er zum Abwurf der Atombombe befragt wurde.	3	2	3	8
9	Nach dem Krieg wurde Mary schwanger, verlor jedoch das ungeborene Baby.	3	2	3	8
	Nach Ende des Krieges hatte Jack eine gutbezahlte Arbeit im Kontrollraum.	2	2	3	7
	Die Arbeit im Büro war nichts für Jack, da er praktisch arbeiten wollte.	3	3	3	9
	Nach dem Krieg arbeitete Jack in einem Büro, was ihn sehr erfüllte.	2	2	2	6
	Jack hatte Mary betrogen, weswegen sie sich scheiden ließ.	2	2	3	7
10	Jack zog nach der Trennung von Mary in ein Motelzimmer, um sich ungebunden und flexibel der Jobsuche widmen zu können.	2	3	3	8
	Nach der Trennung von Mary zog Jack in eine kleine Wohnung in der Nachbarstadt.	3	3	3	9
	Jack bewarb sich auf eine Stellenausschreibung für Flugingenieure in einer kleinen, ihm unbekannten Stadt.	3	2	3	8
	Um zum Vorstellungsgespräch für die Stelle als Flugingenieur zu fahren, hatte Jack sich eine Fahrkarte für den Nachtzug gekauft.	3	3	3	9
	Jack mietete sich ein Privatflugzeug, mit dem er zum Vorstellungsgespräch für die Stelle als Flugingenieur flog.	3	2	3	8
11	Bereits nach dem ersten Vorstellungsgespräch war Jack zuversichtlich, den Job als Flugingenieur zu bekommen.	3	3	3	9
	Nach dem ersten Vorstellungsgespräch machte Jack sich wenig Hoffnung, den Job als Flugingenieur zu bekommen.	3	3	3	9
12	Nur einen Tag nach dem ersten Vorstellungsgespräch wurde Jack für ein zweites in die Flugzeugfirma eingeladen.	3	2	3	8
	Eine Woche nach dem ersten Vorstellungsgespräch wurde Jack für ein weiteres Gespräch in die Flugzeugfirma eingeladen.	3	3	3	9
	Bei den Vorstellungsgesprächen trug Jack seinen Anzug und achtete penibel auf sein Äußeres.	2	3	2	7
	Für das zweite Vorstellunggespräch bei der Flugzeugfirma hatte Jack keine passende Kleidung mehr.	3	2	3	8
	Die Flugzeugfirma befand sich in einem nobel aussehenden Herrschaftshaus, dessen Eingang zwei große Säulen säumten.	2	3	2	7
13	Die Firma in Sandon City schien einen guten Ruf zu haben.	1	3	3	7
	Jacks neue Wohnung in Sondon City war zwar recht klein, dafür jedoch bereits möbiliert.	3	2	3	8
14	In seinem neuen Job wurde Jack als Mittelsmann zwischen der Entwicklungs- und der Testabteilung eingesetzt.	3	3	3	9
	Jack war von der neuen Arbeit begeistert, da er hier sowohl sein theoretisches als auch sein praktisches Wissen anwenden konnte.	2	2	3	7
	In der neuen Firma arbeitete Jack daran mit, ein Flugzeug für das Militär zu verbessern.	3	3	2	8
	In der neuen Firma arbeitete Jack daran mit, ein kleines Flugzeug für den Privatgebrauch herzustellen.	3	2	2	7
15	Wenngleich Jack in der neuen Stadt schnell Anschluss bei seinen Kollegen fand, sehnte er sich nach einer Partnerin.	3	2	2	7
	Mit seinen neuen Arbeitskollegen spielte Jack gern Karten oder schaute Baseball.	3	3	3	9
	Jack traf Patricia zum ersten Mal, als er nach Feierabend mit seinen Kollegen in einer Bar war.	2	2	2	6
	Jack traf Patricia zum ersten Mal, als er nach dem Einkaufen auf dem Heimweg war.	2	2	3	7
	Als Patricias Tasche riss, half Jack ihr beim Auflesen ihrer Einkäufe und schenkte ihr seine eigene Tasche.	3	2	3	8
	Bei seiner ersten Begegnung mit Patricia war Jack plötzlich sehr nervös und plauderte daher wild drauf los.	3	2	3	8
16	Patricia arbeitete mit drei anderen Frauen in einem asiatischen Restaurant im Einkaufszentrum.	3	2	3	8
	Patricia arbeitete mit drei anderen Frauen in einem italienischen Restaurant im Einkaufszentrum.	3	2	3	8
	In dem Restaurant, in dem Patricia arbeitete, gab es zwei Köchinnen und zwei Kellnerinnen.	2	2	3	7
	Das Restaurant in dem Patricia arbeitet, war ein Nobelrestaurant.	3	2	2	7
	Um Patricia wiederzusehen, aß Jack fast jeden Tag in dem Restaurant, in dem sie arbeitete.	3	3	3	9
	Nach einiger Zeit war es Patricia, die sich traute, Jack auf ein erstes gemeinsames Date einzuladen.	3	3	3	9
	Es dauerte einige Zeit, bis Jack sich traute, Patricia zu einem Date einzuladen.	3	2	3	8
17	Bei ihrem ersten Date führte Jack Patricia in ein italienisches Lokal aus.	2	3	3	8
	Jack und Patricia hatten sich bei ihrem ersten Date nicht viel zu sagen.	1	3	3	7
	Bei ihrem ersten Date genossen Jack und Patricia sich auszutauschen und vergaßen dabei die Zeit.	2	2	3	7
	In ihrer Anfangszeit besuchten Jack und Patricia zusammen Basketballspiele.	3	1	3	7
18	Drei Monate nachdem Jack und Patricia zusammenkamen, fand ihre Hochzeit statt.	3	2	3	8
	Ein Jahr nachdem Jack und Patricia zusammenkamen, fand ihre Hochzeit statt.	3	2	3	8
	Patricia wollte eine große Hochzeit mit all ihren Familienangehörigen.	1	3	3	7
19	Ein halbes Jahr nach der Hochzeit mit Jack wurde Patricia schwanger.	2	2	3	7
	Patricia und Jack bekamen einen Sohn, den sie John nannten.	3	3	3	9
	Patricia und Jack bekamen einen Sohn, den sie Elton nannten.	3	3	2	8
	Nur Hausfrau zu sein, war Patricia nicht anspruchsvoll genug, weswegen sie nach einigen Jahren einen Bürojob annahm.	3	3	3	9
	Patricia war der Hausfrauenjob alleine nicht anspruchsvoll genug, weswegen sie nach einigen Jahren wieder im Restaurant arbeitete.	2	3	3	8
20	Eines Morgens erwachte Jack nicht in seinem Bett sondern inmitten des Sandes einer Halbwüste.	3	3	1	7
	Eines Morgens erwachte Jack nicht in seinem Bett sondern an einem verlassenen Strand.	2	1	1	4
	Nachdem er eines Morgens inmitten des Sandes der Halbwüste aufwachte, irrte Jack orientierungslos umher, bis ihn seine Kräfte verließen.	2	2	3	7
22	Nach dem Zusammentreffen mit Jack reiste der Erzähler noch weiter nach New York und Chicago.	3	2	3	8
	Nach dem Zusammentreffen mit Jack reiste der Erzähler noch weiter nach Ohio.	2	1	2	5
	Die Begegnung mit Jack war das letzte Erlebnis des Erzählers in Amerika.	3	3	3	9
Inferences
Paragraph	Item	Rating1	Rating2	Rating3	overall
1	Mit dem Land Amerika assoziierte der Erzähler Freiheit und Hoffnung.	2	2	3	7
2	Der Erzähler entschied sich, nach Amerika zu reisen, um seine Vorurteile gegen das Land zu hinterfragen.	3	3	3	9
	Der Erzähler war lieber in der Landschaft als in den Städten.	2	2	3	7
5	Jack war ein Patriot.	3	3	3	9
	Jack war ein strebsamer Auszubildender und ein talentierter Pilot.	3	1	3	7
7	Jack war die Tragweite seines Handelns nicht bewusst, als er einwilligte, die Atombomben über Japan abzuwerfen.	3	3	3	9
	Als er einwilligte, die Atombombe über Japan abzuwerfen, war Jack die Tragweite seines Handelns völlig bewusst.	3	3	3	9
8	Nachdem Jack die Atombombe abgeworfen hatte, reduzierten andere sein Handeln auf dieses einzige Ereignis.	2	2	3	7
	Nachdem er als Kriegsheld gefeiert wurde, fiel es Jack schwer, sich wieder in einen Alltag einzufinden.	3	1	3	7
9	Nach dem Krieg war Jack mit seiner beruflichen Situation unzufrieden.	3	2	3	8
	Nach dem Krieg war Jack froh darüber, eine normale Arbeit zu haben, die ihm ein sicheres und friedliches Leben ermöglichte.	2	3	3	8
	Die Unzufriedenheit darüber, keine Kinder haben zu können, führte zur Scheidung von Jack und Mary.	3	3	3	9
10	Nach der Trennung von Mary war Jack bereit, alles hinter sich zu lassen und einen Neuanfang an einem anderen Ort zu wagen.	3	3	3	9
	Jack sehnte sich in der Flugbrache zu arbeiten, da es ihn an seine glorreiche Zeit erinnerte, in der er beruflich und privat Glück gehabt hatte.	1	3	3	7
	Nachdem Jack seine Bewerbung abgschickt hatte, war er aufgeregt, voller Hoffnung und Vorfreude.	3	2	2	7
12	Jack legte großen Wert auf den ersten Eindruck, den er bei anderen hinterließ.	3	3	3	9
	Jack legte keinen Wert auf sein Äußeres und war der Überzeugung, dass seine Erfahrung und sein Können entscheidend waren.	3	2	3	8
14	Jack war nur dann glücklich, wenn er erfolgreich einer bedeutungsvollen Arbeit nachging und das Gefühl hatte, gebraucht zu werden.	3	2	3	8
15	Jack war ein geselliger und hilfsbereiter Mensch.	2	3	2	7
	Jack genoss es, Singel zu sein.	1	3	3	7
	Für Jack war es Liebe auf den ersten Blick, als er Patricia zum ersten Mal begegnete.	3	2	3	8
	Jack war sehr verlegen, als er Patricia zum ersten Mal begegnete.	3	2	2	7
17	Auch wenn Jack und Patricia anfangs nicht dachten, dass sie füreinander bestimmt waren, verliebten sie sich mit der Zeit.	3	3	3	9
18	Jacks Liebe zu Patricia spiegelte sich in seinem Handeln, sie wunschlos glücklich zu machen.	1	3	3	7
19	Anders als Jack hatte Patricia ihre Arbeit als Belastung empfunden und ging nun darin auf, Hausfrau zu sein.	3	2	3	8
	Patricia liebte ihre Arbeit mehr als ihr Kind.	1	3	3	7
	Jack war dankbar für das perfekte Leben, das er mit Patricia und John führte.	2	2	3	7
	Gerade dann, als Jack bewusst wurde, dass er in Sandon City seinen Traum lebte, erwachte er in der Realität.	3	3	3	9
20	Nach Jacks Flugzeugunfall während des Krieges bildete er sich ein, in Sandon City ein perfektes Leben zu führen.	1	3	3	7
21	Sandon City und alle Menschen, die Jack dort kennengelernt hatte, haben niemals wirklich existiert.	3	3	3	9
	Sowohl die Amerikaner als auch die Japaner waren blind für die Konsequenzen ihrer Taten während des Krieges.	2	3	3	8
	Jack stand sinnbildlich für die Personen, die von Stolz und Patriotismus geblendet Befehle befolgten ohne deren Auswirkungen zu hinterfragen.	3	2	2	7
22	Jack suchte vergebens nach seiner nicht existierenden Familie, nachdem er aus dem Koma erwachte.	3	2	3	8
overall	Sandon City war eine Fantasiestadt, in welcher Jack vermeintlich die Opfer des Abwurfes der Atombomben kennenlernte.	3	3	3	9
	Jacks perfektes Leben nach dem Krieg war eine Illusion, die seine Schuldgefühle aufgrund seiner Taten im Krieg gegen Japan hervorriefen.	3	3	3	9
	Jacks Handeln im Krieg beeinflusste sein ganzes Leben und trieb ihn schließlich in den Ruin. / in Einsamkeit und Obdachloskigkeit.	1	3	3	7
	Als der Erzähler ihm in der Wüste begegnete, war Jack ein obdachloser Kriegsveteran.	3	2	3	8
	Sowohl Jack als auch der Erzähler versuchten, ihre Sorgen in Alkohol zu ertränken.	3	2	3	8
	Nach dem Krieg flüchtete sich Jack in die Vorstellung, dass er ein perfektes Leben führe, in dem er wunschlos glücklich sei.	3	3	2	8
	Jacks Traumwelt entsprang seinem Gewissen und ließ ihn seine Kriegsverbrechen schmerzlich erleben.	2	2	3	7

## Sheet: Story2_Medaille_init-WH
Micro Level
Paragraph	Item	Rating1	Rating2	Rating3	overall
1	Durch welches Land reiste der Erzähler?	2	2	1	5
2	Welche Stadt hatte der Erzähler auf seiner Reise bereits besucht?	3	2	3	8
3	Wie beschrieb der Erzähler Jack, als er ihm in der Wüste begegnete?	2	2	1	5
	Wonach suchte der Mann, den der Erzähler in der Wüste traf?	3	3	3	9
4	Wo hielten der Erzähler und Jack nach kurzer Zeit an?	2	2	2	6
	Was machten der Erzähler und Jack an der Tankstelle?	3	2	3	8
5	Wo absolvierte Jack seine Ausbildung?	3	2	3	8
	An welchem Krieg war Jack maßgeblich beteiligt?	2	2	2	6
6	Was wünschten sich Jack und seine erste Frau?	3	3	3	9
7	Warum warfen die Amerikaner gegen Ende des Zweiten Weltkrieges zwei Atombomben ab?	1	2	2	5
8	Was erhielt Jack als Auszeichnung für das Abwerfen der Atombombe?	3	1	2	6
10	Warum zog Jack nach der Trennung von seiner ersten Frau in ein Motelzimmer?	3	2	3	8
11	Wie verlief Jacks erstes Vorstellungsgespräch bei der Flugzeugfirma?	3	3	2	8
12	Was trug Jack zu seinen Vorstellungsgesprächen?	2	2	1	5
	Warum war ein gepflegtes Äußeres bei Vorstellungsgesprächen wichtig für Jack?	3	2	3	8
13	Was machte Jack am ersten Tag in seiner neuen Wohnung?	3	3	2	8
14	Woran arbeiteten Jack und seine Kollegen in der Flugzeugfirma?	3	3	3	9
15	Was fehlte Jack trotz der neuen Arbeit und den netten Arbeitskollegen?	3	3	2	8
	Was passierte, als Jack und Patricia sich zum ersten Mal begegneten?	2	3	2	7
16	Wo arbeitete Patricia?	3	2	1	6
17	In was für ein Restaurant lud Jack Patricia bei ihrem ersten Date ein?	3	2	3	8
19	Wie viele Kinder hatten Jack und Patricia?	3	2	3	8
	Wie nannten Patricia und Jack ihren Sohn?	2	2	2	6
	Warum stellten Jack und Patricia eine Haushaltshilfe ein?	3	3	3	9
21	Wen sah Jack vor sich, als er nach seinem Zusammenbruch in der Wüste wieder erwachte?	3	2	2	7
Inferences
Paragraph	Item	Rating1	Rating2	Rating3	overall
3	Wie reagierte Jack, als der Erzähler ihm seine Hilfe anbot?	3	3	2	8
5	Wie stand Jack zu seinem Vaterland?	2	1	2	5
7	Warum übernahm Jack das Aberfen der Atombomben?	3	2	3	8
8	Wie fühlte sich Jack, als andere ihn nur noch nach dem Abwurf der Atombombe fragten?	1	3	3	7
9	Wie empfand Jack seine berufliche Situation nach dem Krieg?	3	2	2	7
	Warum trennten sich Jack und seine erste Frau?	3	2	3	8
10	Warum wünschte sich Jack so sehr, die Stelle als Flugingenieur zu bekommen?	2	3	3	8
15	Wie empfand Jack es, alleinstehend zu sein?	2	1	1	4
16	Warum dauerte es einige Zeit, bis Jack Patricia zu einem Date einlud?	2	2	3	7
17	Warum hatten es weder Jack noch Patricia eilig, eine Beziehung einzugehen?	3	3	3	9
19	Warum wollte Patricia nach der Geburt ihres Sohnes wieder arbeiten gehen?	3	2	3	8
	Was realisierte Jack gerade noch, bevor er in der Realität erwachte?	3	3	2	8
20	Was verbildlicht die Wüste in Jacks Leben?	2	2	3	7
overall	Welche Stadt stellte Sandon City und seine Bewohner eigentlich dar?	3	2	2	7
	Was an Jacks Schilderung lässt erkennen, dass sein Leben nach dem Krieg eine Illusion ist?	1	3	3	7

## Sheet: Story3_Doppelg_init-ST
Micro Level
Paragraph	Item	Rating1	Rating2	Rating3	overall
1	Auf der Notiz, die Rita fand, standen die Buchstaben D und L.	2	3	1	6
	Auf der Notiz, die Rita fand, stand die Aufforderung "Valeria anrufen".	2	2	2	6
	Schon bevor Rita die Notiz fand, begann sie ihrem Mann gegenüber Misstrauen zu entwickeln.	3	2	2	7
	Rita hatte vollstes Vertrauen in ihren Mann, bevor sie die Notiz fand.	2	2	1	5
	Die Notiz war in der Handschrift von Ritas Mann verfasst.	2	2	2	6
	Die Notiz glich nicht der Handschrift von Ritas Mann.	2	1	2	5
	Ritas Mann war Elektrotechniker von Beruf.	3	2	3	8
	Ritas Mann war Ingeniuer.	2	2	3	7
2	Als Rita die Kontakte in ihrem Handy durchging, konnte sie keinen zur Notiz passenden Namen darin finden.	2	2	3	7
	Als Rita die Kontakte in ihrem Handy durchging, fand sie mehrere zur Notiz passende Namen.	1	1	2	4
3	Rita war der Auffassung, dass sich neben dem Verhalten auch der Charakter und das Aussehen ihres Mannes verändert hatten.	3	2	3	8
	Rita war der Auffassung, dass sich das Verhalten und der Charakter ihres Mannes verändert hatten, jedoch nicht sein Aussehen.	3	2	3	8
	Rita hatte die Vermutung, dass ihr Mann durch eine Maschine ersetzt wurde.	2	1	2	5
4	Als Rita ein altes Foto ihres Mannes anschaute, stellte sie drastische Veränderungen in seinem Aussehen fest.	2	2	1	5
5	Rita entwickelte den Plan, nach etwas Persönlichem zu fragen, das nur ihr echter Mann wissen konnte.	3	3	3	9
	Schließlich hegte Rita den Plan, den Doppelgänger ihres Mannes beim Abendessen zu vergiften.	2	3	3	8
6	Ritas Mann hatte es nicht eilig, zum Abendessen zu ihr Nachhause zu gehen.	3	3	2	8
	Ritas Mann beeilte sich nach der Arbeit, um pünktlich zum Abendessen Zuhause zu sein.	3	3	3	9
	Ritas Mann hatte großes Interesse an Sportbooten und vertrieb sich damit auf Arbeit seine Langeweile.	2	2	3	7
	Während der Arbeit vertrieb sich Ritas Mann seine Langeweile mit Sportwetten.	3	2	3	8
	Dass sich Rita ihm gegenüber angespannt und provokant verhielt, bemerkte ihr Mann schon seit einiger Zeit.	3	3	3	9
	Ritas Mann hatte die schleichende Verhaltensänderung ihm gegenüber nicht bemerkt.	2	1	2	5
	Schon seit Längerem lief es in der Beziehung von Rita und ihrem Mann nicht mehr gut.	2	2	3	7
7	Als ihr Mann von der Arbeit nach Hause kam, verhielt sich Rita misstrauisch und distanziert.	3	3	3	9
	Als ihr Mann von der Arbeit nach Hause kam, umarmte Rita ihn und gab ihm einen Kuss.	2	2	2	6
	Ritas Mann kannte zwar keine Valeria, tat jedoch so, da er keine Auseinandersetzung mit seiner Frau wollte.	3	3	3	9
	Ritas Mann hatte eine Kollegin namens Valeria, wunderte sich jedoch, dass Rita diese kannte.	3	3	3	9
	Die Sekretärin von Ritas Mann hieß Valeria.	1	2	2	5
	Ritas Mann vermutete, dass Valeria eine Freundin von Rita war.	2	3	2	7
8	Dass ihr Mann vorgab, die von ihr erfundene Valeria zu kennen, erachtete Rita als Beweis für ihren Verdacht.	3	2	3	8
	Ritas Mann hatte einen Zwillingsbruder, der ihm sehr ähnlich sah.	3	3	3	9
9	Rita war von dem technischen Fortschritt heutzutage überfordert.	3	2	3	8
	Rita liebte den technischen Fortschritt und all die Möglichkeiten, die er ihr eröffnete.	2	1	2	5
	Rita erwog zu keinem Zeitpunkt die Möglichkeit, dass ihr Mann selbst in den Täuschungsversuch verwickelt war.	1	2	1	4
	Rita erwog die Möglichkeit, dass ihr Mann selbst etwas mit dem Täuschungsmanöver zu tun hatte.	3	2	3	8
	Rita mischte Kapern in das Salatdressing.	2	2	2	6
	Rita mischte Auberginen in den Salat.	2	1	2	5
10	Während des Abendessens gönnte sich Rita ein Glas Wein zur Beruhigung.	3	3	1	7
	Rita war nicht bewusst, dass ihr Mann keine Kapern mag.	1	2	2	5
	Rita wusste, dass ihr Mann keine Kapern mag.	2	2	2	6
11	Zwar wusste Ritas Mann, dass eine Aussprache wichtig gewesen wäre, dennoch zog er das Schweigen bei Tisch vor.	3	3	3	9
	Ritas Mann wollte eine Aussprache, aber Rita blockte dies ab.	2	2	3	7
	In Gedanken erwog Ritas Mann eine Paartherapie oder sogar die Trennung von Rita.	2	3	2	7
	Eine Zukunft ohne seine Frau konnte und wollte sich Ritas Mann nicht vorstellen.	3	3	2	8
	Ritas Mann ahnte, dass seine Frau die Kapern absichtlich unter das Essen gemischt hatte.	2	2	3	7
	Ritas Mann freute sich über die Kapern im Salatdressing.	1	2	1	4
	Ritas Mann reagierte allergisch auf die Kapern im Salatdressing.	3	2	2	7
12	Rita dachte über die medizinisch-technische Möglichkeit nach, dass einer Maschine die Haut ihres Mannes übergestülpt wurde.	3	3	3	9
	Rita dachte daran, dass ein Alien vom Körper ihres Mannes Besitz ergriffen haben könnte.	2	2	2	6
13	Nach dem Abendessen versuchte Rita, ihre beste Freundin zu anzurufen.	2	3	3	8
	Nach dem Abendessen versuchte Rita, ihre Mutter anzurufen.	2	3	3	8
	Nach dem Abendessen rief Rita die Polizei an.	2	2	2	6
	Nachdem sich Ritas Verdacht beim Abendessen bestätigt hatte, hatte sie Angst, dass ihr Mann gefährlich sein könnte.	3	3	3	9
	Trotz ihres bestärkten Verdachtes schätzte Rita ihren Mann nicht als gefährlich ein.	3	3	3	9
14 & 15	Nach dem Abendessen ging Rita zur Polizei, um ihren Mann anzuzeigen.	2	2	2	6
	Nachdem ihm Ritas Fall geschildert wurde, ließ der schichtleitende Polizist einen Krankenwagen zur Polizeiwache kommen.	3	3	3	9
16	Als Rita ihren Verdacht berichtete, lachten die Polizisten sie aus.	2	1	2	5
	Rita wurde von den Polizisten in einen Krankenwagen gedrängt, der sie in eine psychiatrische Anstalt fuhr.	3	3	1	7
17	Als Rita im Krankenhaus ankam, war sie nahezu die einzige Patientin in der Notaufnahme.	3	2	3	8
	Rita wollte ihren Mann im Krankenhaus untersuchen lassen, um seine Nichtmenschlichkeit beweisen zu können.	3	3	3	9
	Rita wollte nicht, dass ihr Mann im Krankenhaus untersucht wird.	1	2	2	5
	Im grellen Licht des Krankenhauses fühlte sich Rita unwohl.	3	2	3	8
19	Der Psychiater bemerkte bei Rita einen hohen Leidensdruck, da sie Unruhe und Anspannung ausstrahlte.	3	3	3	9
	Wenngleich Rita den Psychiater noch für sehr jung hielt, machte er einen offen und vertrauensvollen Eindruck.	2	2	3	7
	Der Psychiater machte auf Rita einen sehr jungen, jedoch überraschend konservativen und verschlossenen Eindruck.	2	3	3	8
	Der Psychiater, von dem Rita aufgenommen wurde, trug eine Hornbrille.	2	2	2	6
	Nach anfänglichen Vorbehalten fasste Rita Vertrauen in den Psychiater.	2	3	2	7
20	Sobald der Psychiater fragte, wie sich die Situation auf Ritas Befinden auswirkte, blockte sie ab und verteidigte ihre Perspektive.	3	2	3	8
	Auf Nachfrage des Psychiaters gab Rita zu, dass sie Angst vor ihrem Mann bzw. dessen Doppelgänger hatte.	3	2	3	8
21	Aus dem Gespräch mit Rita schlussfolgerte der Psychiater, dass von ihr eine Gefahr für sie selbst und ihren Mann ausging.	3	3	3	9
	Der Psychiater schätze Rita nicht als eine Gefahr für sie selbst oder ihren Mann ein.	3	3	3	9
22, 23	Der Psychiater bot Rita an, dass sie eine Nacht im Krankenhaus bleiben könne, um sich zu erholen.	2	2	3	7
	Um sicherzustellen, dass Rita nicht doch nach Hause ging, brachte der Psychiater sie persönlich auf die Station.	3	3	3	9
	Der Psychiater versprach Rita, am nächsten Morgen ihren Mann zu untersuchen.	3	2	3	8
24	Nachdem Rita auf der Station war, wandte sich der Psychiater gleich den anderen wartenden Patienten zu.	3	1	3	7
25	Der Psychiater beschrieb Rita dem Oberarzt als ängslich-depressiv und psychomotorisch unruhig.	2	2	3	7
	Der Oberarzt traute den Befunden des jungen Psychiaters nicht und wollte Rita am nächsten Tag selbst begutachten.	2	3	3	8
	Der Oberarzt hatte vollstes Vertrauen in die Fähigkeiten des Psychiaters.	2	3	2	7
26	Ritas Mann berichtete, dass in der Familie seiner Frau eine psychische Störung bei einer Tante bekannt sei.	3	2	3	8
	Rita und ihr Mann willigten in eine Behandlung der psychischen Störung ein.	3	3	3	9
Inferences
Paragraph	Item	Rating1	Rating2	Rating3	overall
1	Die Notiz, die Rita fand, wurde vermutlich von jemand anderem als ihrem Mann verfasst.	3	2	3	8
2 & 3	Rita steigerte sich in den Gedanken hinein, dass ihr Mann lediglich eine Maschine in Gestalt ihres Mannes war.	1	3	3	7
	Rita steigerte sich in den Gedanken hinein, dass eine Geheimorganisation Experimente an ihrem Mann durchführte.	2	3	3	8
5	Ihren Mann mit Hinterlist zu überprüfen, sah Rita als einzige Möglichkeit, um ihren Verdacht zu bestätigen.	3	3	3	9
6	Ritas Mann war mit seiner beruflichen Situation unzufrieden.	2	2	2	6
	Rita war bewusst, wie unzufrieden ihr Mann mit seiner beruflichen Situation war.	3	2	3	8
	Ritas Mann war der Alleinverdiener der Familie.	3	1	3	7
	Rita steuerte finanziell einen großen Teil zum Haushalt bei.	2	2	1	5
	Ritas Mann verbrachte seine Zeit lieber mit Nichtigkeiten, anstatt bei seiner Frau zu sein.	2	3	3	8
	Ritas Mann verbrachte sine Zeit gerne mit Rita.	2	2	1	5
7, 8, 9	Rita steigerte sich so in ihren Verdacht hinein, dass sie andere Erklärungen für das Verhalten ihres Mannes gar nicht erst in Erwägung zog.	2	2	1	5
	Neben ihrem primären Verdacht zog Rita auch in Erwägung, dass ihr Mann sich in eine andere Frau verliebt hatte.	3	2	2	7
10 & 11	Während des Abendessens wollte Rita Reaktionen provozieren, ihr Mann hingegen möglichst wenig Reaktionen zeigen.	3	3	3	9
	Während des Abendessens wollte Ritas Mann Reaktionen provozieren, Rita hingegen möglichst wenig Reaktionen zeigen.	3	3	3	9
	Ritas Mann empfand ihre Beziehung als bereits gescheitert.	3	3	3	9
	Die Letzte Hoffnung von Ritas Mann war eine Paartherapie.	2	1	2	5
12	Dass ihr Mann sich zu keiner Reaktion provozieren ließ, bestärkte Rita in ihrer Wahnvorstellung.	2	3	3	8
	Dass ihr Mann nicht einfach zu provozieren war, wusste Rita bereits.	2	1	2	5
13	Rita hatte nur noch sehr wenige Freunde, denen sie sich anvertrauen konnte.	1	3	3	7
	Ritas Verhalten hatte dazu geführt, dass Freunde sich von ihr distanzierten.	1	2	2	5
	Rita hatte keinerlei Vertrauen mehr in ihren Mann.	2	1	2	5
	Trotz ihres Verdachtes vertraute Rita ihrem Mann.	2	1	3	6
14, 15	Wenngleich der Polizist Ritas Schilderung belächelte, erkannte er, dass Rita psychotherapeutische Unterstützung benötigte.	3	3	3	9
	Der Polizist erkannte nicht, dass Rita psychotherapeutische Unterstützung brauchte, sondern dachte, sie war betrunken.	3	3	2	8
	Die Polizisten reagierten belustigt und spöttisch auf Rita, anstelle ihr Verständnis und Mitgefühl entgegenzubringen.	2	2	2	6
18, 19	Auch wenn sich der junge Psychiater um ein seriöses Auftreten bemühte, war er noch relativ unerfahren.	3	2	3	8
	Wenngleich der Psychiater noch sehr jung war, zeugte sein Umgang mit Patienten von viel Erfahrung.	3	2	3	8
21, 22, 23	Der Psychiater hatte Zeitdruck, weswegen er Rita nicht so detailliert dieganostizieren konnte, wie er es sich wünschte.	2	2	3	7
	Der Psychiater hielt es für unnötig, eine detaillierte Diagnostik mit Rita durchzuführen.	2	3	3	8
	Ritas Fall ist ein besonderer für den Psychiater und somit förderlich für seine Ausbildung und Karriere.	3	2	3	8
	Der Psychiater handelte uneigennützig und hatte stets Ritas Wohl im Sinne.	2	1	3	6
	Der Oberarzt war zufrieden mit dem Psychiater, da er ihm wenig Arbeit bereitete und zu seiner Entspannung beitrug.	3	3	2	8
	Der junge Psychiater bescherte seinem Oberarzt viel Stress und Ärger.	3	3	2	8
26	Ritas Erkrankung ist vermutlich genetisch veranlagt.	3	3	3	9
	Ein erblich bedingter Ausbruch von Ritas Krankheit konnte ausgeschlossen werden.	2	2	1	5
overall	Rita und ihr Mann hatten sich entfremdet.	3	3	2	8
	Ritas eigenes Verhalten war ausschlaggebend für das Verhalten ihres Mannes und die Distanz zwischen ihnen beiden.	3	2	3	8
	Das Fremdgehen von Ritas Mann war ausschlaggebend für sein Verhalten und die Distanz zwischen ihm und Rita.	2	3	2	7
	Ihre Wahnvorstellung machte Rita blind für die Realität.	1	3	3	7
	Die in ihrer Wahnvorstellung begründete Eifersucht machte Rita völlig blind für die Realität.	2	3	3	8

## Sheet: Story3_Doppelg_init-WH
Micro Level
Paragraph	Item	Rating1	Rating2	Rating3	overall
1	Was stand auf der Notiz, die Rita gefunden hat?	3	2	3	8
	Was störte Rita an der Handschrift, mit der die Notiz verfasst wurde?	2	3	2	7
	Welchen Beruf übte Ritas Mann aus?	3	1	3	7
2	Woraus schlussfolgerte Rita, dass ihr Mann eine Maschine sei?	2	3	2	7
	Wie war Ritas Haltung zum technischen Fortschritt?	3	3	1	7
3	Wie hieß Ritas Mann?	3	2	3	8
4	Warum schaute sich Rita alte Fotos ihres Mannes an?	2	3	3	8
5	Warum wollte Rita ihrem Mann eine Frage stellen, die nur dieser beantworten konnte?	3	3	3	9
6	Warum recherchierte Ritas Mann auf Arbeit zu Sportbooten?	3	2	2	7
	Womit vertrieb sich Ritas Mann die Zeit, bevor er nach Hause ging?	2	2	3	7
7	Was vermutete Ritas Mann, wer Valeria war?	3	2	3	8
9	Welche Zutat mischte Rita heimlich in das Salatdressing?	3	1	3	7
	Warum bereitete Rita das Salatdressing mit Kapern zu?	3	3	3	9
11	Wie reagierte Ritas Mann, als er die Kapern im Essen bemerkt hatte?	3	3	3	9
12	Wie interpretierte Rita, dass ihr Mann die Kapern ohne Protest gegessen hatte?	3	3	3	9
13	Wen versuchte Rita nach dem Abendessen anzurufen?	3	2	3	8
14 & 15	Wie schätzte der Polizist Ritas Zustand ein?	3	3	3	9
	Was beunruhigte den Polizisten an Ritas Auftreten?	2	3	2	7
16	Wie fühlte sich Rita, als sie in den Rettungswagen einsteigen musste?	3	3	3	9
17	Warum wollte Rita ihren Mann im Krankenhaus untersuchen lassen?	3	3	3	9
18	Warum trug der Psychiater, der Rita im Krankenhaus aufnahm, eine Hornbrille?	3	1	3	7
19	Wie wirkte der Psychiater auf Rita?	2	3	2	7
	Wie wirkte Rita auf den Psychiater?	3	3	2	8
20	Wie reagierte Rita auf die Andeutung des Psychiaters, dass sie sich selbst oder ihren Mann gefährden könnte?	3	3	3	9
21	Warum wollte der Psychiater unbedingt, dass Rita im Krankenhaus bleibt?	3	2	3	8
22 & 23	Wie reagierte Rita auf den Vorschlag des Psychiaters, eine Nacht im Krankenhaus zu bleiben?	2	3	3	8
26	Was verschwieg Rita dem Psychiater bei der Anamnese?	3	2	3	8
Inferences
Paragraph	Item	Rating1	Rating2	Rating3	overall
2&3	In welche Wahnvorstellung steigerte sich Rita hinein?	2	1	2	5
4	Warum nahm Rita ein Foto ihres Mannes aus dem Fotoalbum heraus?	2	3	2	7
6	Wie gefiel Ritas Mann seine Arbeit?	3	2	2	7
	Wer bestritt den Lebensunterhalt für Rita und ihren Mann?	2	2	2	6
	Wie empfand Ritas Mann die gemeinsame Zeit mit seiner Frau?	1	2	1	4
10 & 11	Warum zeigte Ritas Mann keinerlei Reaktion auf Ritas provokatives Verhalten während des Abendessens?	3	3	3	9
	Was dachte Ritas Mann über die Ehe der beiden?	2	3	2	7
13	Wie hatte sich Ritas Freundeskreis verändert?	2	2	1	5
14 & 15	Warum wandte sich Rita an die Polizei?	3	3	3	9
	Wie reagierten die Polizisten auf Ritas Anliegen?	2	2	2	6
18, 19	Wie viel Erfahrung hatte der Psychiater im Umgang mit Patienten?	2	2	2	6
21, 22, 23	Wie versuchte der Psychiater, Rita davon zu überzeugen, im Krankenhaus zu bleiben?	2	2	3	7
	Welche Bedingung stellte Rita an den Psychiater, um im Krankenhaus zu bleiben?	3	2	3	8
26	Was ist wahrscheinlich die Ursache für Ritas Erkrankung?	2	1	2	5
overall	Was löste Ritas Wahnvorstellung aus?	3	2	2	7
