# Supplementary material for: Modeling items for text comprehension assessment using confirmatory factor analysis
Source: Front Psychol. 2022 Oct 20;13:966347. doi: 10.3389/fpsyg.2022.966347 (PMC9631941; doi:10.3389/fpsyg.2022.966347)
Supplement: Supplementary file 2 [file Table_2.xlsx]

## Sheet: Head
Appendix 1
Items for Comprehension Assessment

## Sheet: Story1_Brief_yes-no
Item code	Level	Item	Correct answer	Paragraph	Rating score	Accuracy rate	Selected for CFA?
AU01_01	micro	Um die Möglichkeiten, Neues zu entdecken, die Juliane heutzutage offenstehen, beneidete sie die Protagonistin.	yes	1	9	97.4359	no
AU01_02	micro	Juliane plante, als nächstes nach San Diego zu reisen.	no	2	8	90.5983	no
AU01_03	micro	Die Protagonistin verglich ihre Jugend mit der von Juliane.	yes	3	9	94.8718	no
AU01_04	micro	Die Protagonistin hatte in jungen Jahren ein stark ausgeprägtes Selbstwertgefühl.	no	3	8	100	no
AU01_05	micro	Die Jugend der Protagonistin spielte sich unmittelbar nach dem Zweiten Weltkrieg ab.	yes	3	9	95.7265	no
AU01_06	micro	Die Protagonistin legte ihren Schulweg in der Regel mit dem Zug zurück.	yes	4	9	93.1624	no
AU01_07	micro	Da die Schulräume auch zur Versorgung von Kriegsverletzten genutzt wurden, fand der Unterricht damals zum Teil erst am Nachmittag statt.	yes	4	9	99.1453	no
AU01_08	micro	Der Zug brachte die Schüler genau pünktlich zu Unterrichtsbeginn in die Schule.	no	4	9	91.453	no
AU01_09	micro	Die Protagonistin trampte regelmäßig auf dem Weg von der Schule zurück nach Hause.	no	5	8	67.5214	no
AU01_10	micro	Die Schwester der Protagonistin verunglückte, als sie eines Tages von der Schule zurück nach Hause trampten.	no	5	9	46.1538	no
AU01_11	micro	Da die Züge nicht regelmäßig fuhren, schwänzte die Protagonistin manchmal die Schule.	yes	6	9	76.9231	no
AU01_12	micro	Die Eltern und Lehrer tolerierten es, dass die Schulkinder manchmal den Unterricht schwänzten, um den Zug zurück nach Hause zu erwischen.	no	6	8	72.6496	no
AU01_13	micro	Da der Zug morgens dreckig und überfüllt war, stellten sich einige Schulkinder außen auf die Trittbretter des Zuges.	yes	6	8	94.8718	yes
AU01_14	micro	Die Protagonistin half während der Schulferien beim Erbsenpflücken, um sich Taschengeld zu verdienen.	yes	8	8	91.453	no
AU01_15	micro	Der Großbauer bezahlte fünf D-Mark für 50 kg gepflückte Erbsen.	no	8	9	89.7436	yes
AU01_16	micro	Die Protagonistin und ihre Schwester absolvierten die Mittlere Reife zu Beginn der 50er Jahre.	yes	9	8	75.2137	no
AU01_17	micro	Ihre erste Lehrstelle bekam die Protagonistin auf einem Rittergut, auf dem bereits ihre Mutter ihre Ausbildung absolviert hatte.	no	10	8	91.453	no
AU01_18	micro	Onkel Karl war groß, hatte ein starres Auge und zog immer Kniebundhosen mit grünen Socken und Stiefeln an.	yes	10	8	83.7607	no
AU01_19	micro	Der Vater der Protagonistin hatte ihr zugesichtert, wieder nach Hause kommen zu dürfen, falls die Ausbildung zu schwierig wurde.	no	11	9	97.4359	no
AU01_20	micro	Die Gutsherrin des Rittergutes engagierte sich als Präsidentin beim Deutschen Roten Kreuz.	yes	12	8	87.1795	no
AU01_21	micro	Else war eine verbitterte Hauswirtin auf dem Rittergut, die im Krieg drei Söhne verloren hatte.	no	12	9	46.1538	no
AU01_22	micro	Auf dem Rittergut wurde von den Arbeitern Distanz und Disziplin gefordert.	yes	12	9	99.1453	no
AU01_23	micro	Auf dem Rittergut folgte der Verlauf der Mahlzeiten einem strengen Protokoll.	yes	13	8	96.5812	no
AU01_24	micro	Bei Tisch saß immer der älteste Lehrling des Rittergutes neben dem Gutsherrn.	no	14	9	88.0342	yes
AU01_25	micro	Als Kind wurde der Sohn der Gutsherrschaft versehentlich von einem Mitschüler angeschossen und ist seitdem gehbehindert.	no	14	8	94.0171	no
AU01_26	micro	Freiherr von Waldern-Biegnitz war ein Heimatvertriebener, der nun in einem Forschungsinstitut arbeitete.	yes	14	9	65.812	yes
AU01_27	micro	Auf dem Rittergut musste die Protagonistin im Herbst noch vor dem Frühstück Hühner schlachten.	yes	15	8	88.0342	no
AU01_28	micro	Der Höhepunkt des ersten Ausbildungsjahres war das Erntedankfest, welches üppig gefeiert wurde.	yes	16	9	93.1624	yes
AU01_29	micro	Freiherr von Waldern-Biegnitz nahm nicht am Erntedankfest des Rittergutes teil.	yes	18, 19	8	94.0171	no
AU01_30	micro	Die Protagonistin wies Freiherr von Waldern-Biegnitz' Liebeserklärungen ab.	no	18, 19	8	90.5983	no
AU01_31	micro	Ihr zweites Ausbildungsjahr verbrachte die Protagonistin auf einem Hofgut eines kinderlosen Ehepaares in der Eifel.	no	20	9	58.9744	no
AU01_32	micro	Während des zweiten Lehrjahres hatte die Protagonistin mehr Freizeit als im ersten Jahr ihrer Ausbildung.	no	21	8	94.0171	no
AU01_33	micro	Die vorherigen Auszubildenden des Hofguts waren eines Nachts vom Hofgut weggelaufen.	yes	22	9	84.6154	yes
AU01_34	micro	Die Frau des Hofgutes war stets wohlwollend und sah über kleinere Fehler ihrer Angestellten hinweg.	no	24	8	96.5812	no
AU01_35	micro	Die Protagonistin kippte versehentlich Essen auf einen Vorstandsvorsitzenden, der Gast auf dem Hofgut war.	yes	25	8	93.1624	no
AU01_36	micro	Als die Protagonistin den Vorstandsvorsitzenden versehentlich mit Essen bekippte, reagierte dieser mit Wut und Empörung.	no	25	8	99.1453	no
AU01_37	micro	Die Protagonistin war am Tag ihrer Abschlussprüfung sehr aufgeregt.	no	26	8	64.1026	no
AU01_38	micro	Die Protagonistin schloss ihre Ausbildung als Hauswirtschafterin mit einer sehr guten Leistung ab.	yes	26	9	94.8718	no
AU01_39	micro	Die Protagonistin hatte sich von ihrem Ersparten ein Auto gekauft, mit welchem sie zur Prüfung fuhr.	no	26	8	100	no
AU01_40	micro	Die Protagonistin wollte Deutschland nach Abschluss ihrer Ausbildung verlassen, da sich das Land im Umbruch befand.	no	27	8	95.7265	no
AU01_41	inference	Die Protagonistin findet es befremdlich, dass junge Menschen Möglichkeiten nutzen, um Neues zu entdecken.	no	2	8	100	no
AU01_42	inference	Zur Jugendzeit der Protagonistin erhielten junge Menschen viel Unterstützung, um sich frei zu entfalten.	no	3	9	99.1453	no
AU01_43	inference	Zu Zeiten der Protagonistin standen für Schulbildung aufgrund des Krieges nur wenig Ressourcen zur Verfügung.	yes	4	8	100	no
AU01_44	inference	Da die Umstände auf dem Weg zur Schule und zurück nach Hause beschwerlich waren, setzten sich die Schulkinder einigen Risiken aus.	yes	5, 6	9	96.5812	no
AU01_45	inference	Die Protagonistin wuchs in einem wohlhabenden Haushalt auf.	no	7	9	97.4359	no
AU01_46	inference	Die Protagonistin lernte schon früh, fleißig und hart für ihr Geld zu arbeiten und dieses entsprechend wertzuschätzen.	yes	8	9	100	no
AU01_47	inference	Die Protagonistin durfte sich ihre Ausbildung frei aussuchen.	no	10	8	94.8718	yes
AU01_48	inference	Im Rückblick hielt die Protagonistin Onkel Karls Begrüßungen und die Reaktion ihrer Eltern für anstößig und unrecht.	yes	10	9	89.7436	no
AU01_49	inference	Wie Onkel Karl die Protagonistin und ihre Schwester begrüßte, hielten ihre Eltern für angemessen.	no	10	9	64.1026	no
AU01_50	inference	Die Etikette schrieb zu Zeiten der Protagonistin vor allem Disziplin, Distanz und das Bewahren hierarchischer Strukturen vor.	yes	12	8	100	no
AU01_51	inference	Zu Zeiten der Protagonistin herrschte eine strikte Trennung von Arbeiterschaft und Gutsherrschaft.	yes	13	8	98.2906	no
AU01_52	inference	Das Erntedankfest, das als Belohnung für die Bediensteten des Rittergutes gedacht war, führte häufig zu Reibereien unter den Arbeitern.	no	16	8	93.1624	yes
AU01_53	inference	Freiherr von Waldern-Biegnitz hatte sich in die Protagonistin verliebt, was jedoch gegen geltende Etikette verstoß.	yes	18, 19	9	91.453	yes
AU01_54	inference	Freiherr von Waldern-Biegnitz setzte sich über die damalige Etikette hinweg und gestand der Protagonistin offen seine Liebe.	no	18, 19	8	94.8718	yes
AU01_55	inference	Liebesbeziehungen zwischen Mitgliedern der Herrschaft und Arbeiterschaft waren zur damaligen Zeit gesellschaftlich untersagt.	yes	18, 19	9	95.7265	no
AU01_56	inference	Zu Zeiten der Protagonistin wurde der Abbruch einer Ausbildung gesellschaftlich nicht toleriert.	yes	20	9	93.1624	no
AU01_57	inference	Zwar war die Lehrfrau des Hofgutes recht harsch und pedantisch, dennoch schätzte sie die Arbeit der Protagonistin wert.	no	23	8	48.7179	no
AU01_58	inference	Die Lehrfrau des Hofgutes war eine empathische und verständnisvolle Person.	no	26	8	95.7265	no
AU01_59	inference	Ein Gefühl von Freiheit stellte sich bei der Protagonistin ein, als sie ihre Ausbildung beendet hatte.	yes	27	9	95.7265	no
AU01_60	inference	Der Vater der Protagonistin hätte Verständnis dafür gehabt, wenn sie ihre Ausbildung abgebrochen und nach Hause zurückgekehrt wäre.	no	overall	8	99.1453	no

## Sheet: Story1_Brief_wh-quest
Item code	Level	Item	English translation	Paragraph	Rating score	Accuracy rate	Selected for CFA?
WF01_01	micro	Warum fand der Unterricht damals zum Teil erst am Nachmittag statt?	Why were some of the classes at that time only held in the afternoons?	4	9	50.4274	yes
WF01_02	micro	Warum schwänzte die Protagonistin manchmal die Schule?	Why would the protagonist skip school sometimes?	6	8	41.0256	no
WF01_03	micro	Warum stellten sich einige Schulkinder morgens auf die Trittbretter des Zuges?	Why did some of the pupils stand on the train's running boards in the mornings?	6	9	53.8462	yes
WF01_04	micro	Welche Währung löste die D-Mark bei der Währungsreform ab?	Which currency was replaced by the D-Mark during the currency reform?	7	8	95.7265	no
WF01_05	micro	Wie begrüßte Onkel Karl die Protagonistin und ihre Schwester immer?	How did Uncle Karl use to greet the protagonist and her sister?	10	8	68.3761	yes
WF01_06	micro	Wer holte die Protagonistin am ersten Tag ihrer Ausbildung vom Bahnhof ab?	Who picked up the protagonist from the train station on her first day of apprenticeship?	11	8	49.5726	no
WF01_07	micro	Welche Spitznamen gaben die Arbeiter der Gutsherrschaft?	What nicknames did the workers have for the manor's lord and lady?	14	8	47.8632	yes
WF01_08	micro	Bei welchem Ereignis auf dem Rittergut verschwammen die Grenzen zwischen Arbeitern und Gutsherrschaft?	During which event at the manor did the boundaries between workers and lordship become fuzzy?	16	8	71.7949	no
WF01_09	micro	Weswegen kamen die Protagonistin und Freiherr von Waldern-Biegnitz zu spät zum Abendessen?	Why were the protagonist and Baron of Waldern-Biegnitz once late for dinner?	17	9	73.5043	no
WF01_10	micro	Wie reagierte der Vorstandsvorsitzende, als die Protagonistin versehentlich Essen über ihn schüttete?	How did the chairman of the board react when the protagonist accidentally spilled food on him?	25	9	75.2137	no
WF01_11	inference	Worum beneidete die Protagonistin junge Menschen heutzutage?	What is it that the protagonist envies in the young people today?	1	8	60.6838	no
WF01_12	inference	Das Ende welchen Krieges beeinflusste die Jugend der Protagonistin?	The end of which war influenced the protagonist's youth?	3	8	91.453	no
WF01_13	inference	Welches Ereignis auf dem Rittergut stellte eine Ausnahme zur sonst so strengen Etikette dar?	Which event at the manor was an exception to the otherwise strict etiquette?	16	9	58.9744	yes
WF01_14	inference	Warum nahm Freiherr von Waldern-Biegnitz nicht am Erntedankfest teil?	Why did Baron of Waldern-Biegnitz not take part in the harvest festival?	18, 19	8	21.3675	yes
WF01_15	inference	Welches ihrer beiden Lehrjahre gefiel der Protagonistin besser?	Which one of the two years of apprenticeship did the protagonist like better?	23	8	77.7778	yes
WF01_16	inference	In welchem Verwandtschaftsverhältnis stehen die Protagonistin und Juliane?	What is the relationship between the protagonist and Juliane?	overall	8	45.2991	no

## Sheet: Story1_Brief_summary
Item code	Level	Item	Accuracy rate	Selected for CFA (yes/no statements)?	Selected for CFA (wh-questions)?
ZU01_01	macro	Briefaustausch (Protagonistin – junge Verwandte)	86.3248	no	no
ZU01_02	macro	Beschreibung des Heranwachsens der Protagonistin (Vergleich beider Leben)	95.7265	no	no
ZU01_03	macro	Kindheit/Jugend während des Zweiten Weltkrieges/Nachkriegszeit	76.0684	no	no
ZU01_04	macro	Kinder und Jugendliche hatten nicht viele Möglichkeiten (Freiheit, Selbstbestimmtheit)	35.0427	no	no
ZU01_05	macro	Schule war Muss, aber schlecht organisiert	41.0256	yes	no
ZU01_06	macro	Beginnender sozialer Umbruch durch Währungsreform	5.12821	yes	yes
ZU01_07	macro	Ausbildungsplatz über Beziehungen der Eltern	12.8205	no	yes
ZU01_08	macro	Erwartung (Eltern, Gesellschaft), Ausbildung abzuschließen	23.0769	yes	no
ZU01_09	macro	Erstes Lehrjahr: großes Rittergut	64.1026	yes	yes
ZU01_10	macro	Disziplin und Etikette	36.7521	yes	yes
ZU01_11	macro	Wertschätzung (Erntefest)	6.83761	yes	yes
ZU01_12	macro	Zweites Lehrjahr: privater Hof	61.5385	no	no
ZU01_13	macro	Strenge, hohe Erwartungen	36.7521	no	no
ZU01_14	macro	Fehlende Gutmütigkeit, geringe Wertschätzung	18.8034	no	yes
ZU01_15	macro	Abschlussprüfung = Freiheitsschlag	20.5128	yes	yes
ZU01_16	macro	Protagonistin spricht Mut zu/positive gesellschaftliche Entwicklung	41.0256	no	no

## Sheet: Story1_Brief_PhiCoef
#1	WF01	WF02	WF03	WF04	WF05	WF06	WF07	WF08	WF09	WF10	WF11	WF12	WF13	WF14	WF15	WF16	AU01	AU02	AU03	AU04	AU05	AU06	AU07	AU08	AU09	AU10	AU11	AU12	AU13	AU14	AU15	AU16	AU17	AU18	AU19	AU20	AU21	AU22	AU23	AU24	AU25	AU26	AU27	AU28	AU29	AU30	AU31	AU32	AU33
WF01	1	0.1	0.15	0.21	0.13	0.09	0.13	0.02	0.02	0.1	-0.03	-0.06	0.08	0.06	0.05	-0.23	0.06	0.09	0	NA	0.04	0	0.09	0	0.12	0.03	-0.14	0.01	0	0	0.12	0.06	0.12	-0.02	-0.05	0.23	-0.04	0.09	-0.09	0.16	-0.11	0.04	-0.05	-0.07	0.04	0.09	0.15	0.11	0.05
WF02	0.1	1	-0.03	0.09	0.01	0.04	-0.07	0.1	-0.05	0.2	-0.15	-0.06	-0.01	-0.18	0.07	-0.1	0.03	0.03	0.12	NA	0	0.02	0.08	0.01	-0.05	0.13	0.17	0.04	-0.12	0.13	0.11	0.04	-0.06	0.18	0.03	-0.04	-0.01	0.08	-0.23	0.04	-0.23	0.02	-0.07	0.02	-0.01	0.21	-0.05	-0.01	-0.03
WF03	0.15	-0.03	1	-0.03	0.29	-0.01	0.06	0.22	-0.09	-0.02	-0.04	-0.16	0.13	-0.06	0.16	0.02	0.07	-0.06	0.1	NA	0.06	0.09	0.1	0.08	-0.02	-0.11	-0.1	0.05	0.02	-0.04	0.14	0.02	-0.1	0.15	0.18	0.21	0	0.1	0.11	0.13	0.13	0.16	0.03	0.22	0.2	-0.18	0.03	0.06	0.13
WF04	0.21	0.09	-0.03	1	0.04	-0.04	0.12	0.06	-0.13	-0.12	0	0.09	0	0.11	-0.01	-0.15	-0.03	-0.07	-0.05	NA	-0.04	0.11	-0.02	-0.06	0.03	0.11	0.08	0.15	-0.05	0.09	0.21	0.07	-0.06	-0.09	-0.03	0.05	0.11	-0.02	-0.04	0.05	-0.05	0.11	-0.08	-0.06	-0.05	0.08	0.08	0.3	0.26
WF05	0.13	0.01	0.29	0.04	1	0.16	0.14	0.19	0.17	-0.05	0.13	-0.08	0.18	0.09	0.21	0.1	0.24	-0.03	0.09	NA	0.13	-0.04	0.14	0.06	0.04	0.08	-0.02	0.12	-0.07	-0.01	0.07	0.08	0.06	0.05	0.12	0.23	0	0.14	-0.03	0.03	0.06	0.05	-0.08	0.11	0.29	-0.09	0.22	0.06	-0.04
WF06	0.09	0.04	-0.01	-0.04	0.16	1	0.15	-0.02	-0.06	0.09	0.06	0.18	0.13	0.03	0.08	0.06	0.05	0.09	0	NA	0.21	0.07	0.09	-0.06	-0.08	0.11	0.02	-0.12	0.08	0	0.05	0.13	0.06	0.11	-0.06	0.07	0.04	0.09	0.19	0	0.03	0.21	0.1	0	0.03	0.09	0.06	0.11	0.04
WF07	0.13	-0.07	0.06	0.12	0.14	0.15	1	0.03	0.07	0.11	0.07	0.11	0	0.21	0.18	-0.05	0.05	0.07	-0.09	NA	0.12	0.12	0.09	0.17	0.08	0.07	0.04	0.09	0.07	-0.14	0.1	0.07	0.17	0.24	0.16	0.11	0.14	-0.1	0.09	0.04	0.1	0.11	0.2	-0.15	-0.05	0.02	0	0.17	0.12
WF08	0.02	0.1	0.22	0.06	0.19	-0.02	0.03	1	0.14	0.21	0	-0.12	0.44	0.1	0.12	-0.04	-0.1	0.06	0.28	NA	0.06	-0.02	0.15	-0.06	0.25	0.05	0.02	0.17	0.03	0.01	0.04	0.08	0.08	0.34	0.02	0.1	0.05	-0.06	0.09	0	0	0.07	-0.06	0.21	0.24	0.19	0.06	-0.08	0.15
WF09	0.02	-0.05	-0.09	-0.13	0.17	-0.06	0.07	0.14	1	-0.08	0.07	0.02	0.17	-0.07	0.14	0.08	0.03	0.01	0.04	NA	0.06	0.07	-0.06	0.37	0.08	-0.14	-0.14	0.15	0.12	0.16	0.05	-0.03	0.16	0.05	0.03	-0.11	0.09	-0.06	-0.11	0.08	-0.07	0.02	0.14	-0.01	0.34	0.07	0.13	0.01	0.01
WF10	0.1	0.2	-0.02	-0.12	-0.05	0.09	0.11	0.21	-0.08	1	-0.02	0.18	0.12	0.06	0.03	0.01	-0.09	0.22	0.05	NA	-0.02	0	0.16	-0.03	0.11	0.09	0.2	0	0.05	-0.03	-0.06	0.04	-0.03	0.02	0.03	-0.04	0.09	0.16	0	0.09	0.02	-0.08	0.15	0.08	-0.06	0.36	0.12	-0.06	0.08
WF11	-0.03	-0.15	-0.04	0	0.13	0.06	0.07	0	0.07	-0.02	1	0.13	0.11	-0.01	0.03	-0.08	-0.13	0.04	0.05	NA	0	-0.08	0.12	-0.06	-0.04	-0.03	-0.03	-0.1	-0.11	0	-0.04	-0.02	0	-0.02	-0.13	-0.05	-0.03	-0.07	0.04	-0.14	0.17	-0.06	-0.03	0.13	-0.06	-0.14	0.18	0.09	0
WF12	-0.06	-0.06	-0.16	0.09	-0.08	0.18	0.11	-0.12	0.02	0.18	0.13	1	-0.01	0.01	-0.09	0.09	-0.05	0.01	0.07	NA	0.24	0.04	-0.03	0.02	0.05	0.1	-0.02	-0.05	0.07	-0.09	0	-0.03	0.02	-0.05	-0.05	-0.03	0.1	-0.03	0.11	-0.02	0.05	0.23	0.08	-0.08	-0.08	0.01	0.06	0.05	-0.05
WF13	0.08	-0.01	0.13	0	0.18	0.13	0	0.44	0.17	0.12	0.11	-0.01	1	0.22	0.14	-0.04	-0.03	0.03	0.12	NA	0.08	0.19	0.11	-0.01	0.09	-0.03	0.08	0.15	0.04	-0.01	0.06	-0.04	0.12	0.2	0.08	0.04	-0.06	0.11	0.13	0.23	0.01	0.24	-0.09	0.26	0.23	0.09	0.05	0.08	0.22
WF14	0.06	-0.18	-0.06	0.11	0.09	0.03	0.21	0.1	-0.07	0.06	-0.01	0.01	0.22	1	0.23	0.03	-0.05	-0.05	-0.07	NA	0.01	0.14	0.05	-0.06	0.05	0.06	0.09	0.09	0.03	0.01	0.04	0.15	0.16	0.12	0.08	0.08	-0.02	0.05	-0.02	0	0.04	-0.02	0.13	-0.11	0.13	0.1	-0.12	0.13	0.11
WF15	0.05	0.07	0.16	-0.01	0.21	0.08	0.18	0.12	0.14	0.03	0.03	-0.09	0.14	0.23	1	0.11	0.04	0.04	-0.03	NA	0.09	0.1	0.17	0.06	0.11	0.04	-0.05	0.04	-0.03	-0.16	-0.05	0.03	0.13	0.15	0.3	-0.02	0.12	-0.05	0.01	0.12	0.04	0.13	-0.07	0.02	0.13	0.11	-0.03	0.3	0.11
WF16	-0.23	-0.1	0.02	-0.15	0.1	0.06	-0.05	-0.04	0.08	0.01	-0.08	0.09	-0.04	0.03	0.11	1	0.04	-0.06	-0.02	NA	-0.15	0.04	-0.1	0.09	-0.07	0.02	0.13	0.1	0.06	-0.21	-0.15	-0.15	0.03	0.07	0.15	0.04	-0.02	0.08	-0.02	0.02	0.01	0.15	-0.03	0.11	0.16	-0.06	-0.08	-0.06	0.05
AU01	0.06	0.03	0.07	-0.03	0.24	0.05	0.05	-0.1	0.03	-0.09	-0.13	-0.05	-0.03	-0.05	0.04	0.04	1	-0.05	-0.04	NA	-0.03	0.17	-0.02	0.14	-0.11	0.15	0.04	-0.1	-0.04	-0.05	0.3	0.03	-0.05	-0.07	0.32	0.1	0.15	-0.02	-0.03	0.27	-0.04	0	0.11	-0.04	-0.04	-0.05	-0.03	0.19	-0.07
AU02	0.09	0.03	-0.06	-0.07	-0.03	0.09	0.07	0.06	0.01	0.22	0.04	0.01	0.03	-0.05	0.04	-0.06	-0.05	1	0.06	NA	-0.07	0.03	-0.03	0.11	0.15	0.18	0.03	0	0.06	0.11	-0.01	0.09	-0.1	-0.14	-0.05	-0.04	0.12	-0.03	0.1	0.24	0.04	-0.11	-0.03	0.03	-0.08	0.1	0.09	0.04	0.02
AU03	0	0.12	0.1	-0.05	0.09	0	-0.09	0.28	0.04	0.05	0.05	0.07	0.12	-0.07	-0.03	-0.02	-0.04	0.06	1	NA	0.14	-0.06	-0.02	-0.07	0.17	0.14	-0.04	0.12	-0.05	0.07	-0.08	0.05	-0.07	0	0.21	0.03	-0.1	-0.02	-0.04	0.03	-0.06	0	-0.09	0.09	-0.06	0.06	0.04	-0.06	0.01
AU04	NA	NA	NA	NA	NA	NA	NA	NA	NA	NA	NA	NA	NA	NA	NA	NA	NA	NA	NA	NA	NA	NA	NA	NA	NA	NA	NA	NA	NA	NA	NA	NA	NA	NA	NA	NA	NA	NA	NA	NA	NA	NA	NA	NA	NA	NA	NA	NA	NA
AU05	0.04	0	0.06	-0.04	0.13	0.21	0.12	0.06	0.06	-0.02	0	0.24	0.08	0.01	0.09	-0.15	-0.03	-0.07	0.14	NA	1	-0.06	-0.02	0.09	0.21	0.11	-0.12	0.06	0.14	-0.06	0.07	0.27	-0.06	0.14	-0.03	0.05	0.03	-0.02	-0.04	0.05	-0.05	0.11	0.18	0.11	0.12	0.08	0.08	-0.05	-0.09
AU06	0	0.02	0.09	0.11	-0.04	0.07	0.12	-0.02	0.07	0	-0.08	0.04	0.19	0.14	0.1	0.04	0.17	0.03	-0.06	NA	-0.06	1	-0.03	0.04	0.1	0.05	0.25	-0.01	0.09	-0.08	0.13	0	0.04	-0.03	0.17	0	-0.02	-0.03	0.14	0	-0.07	-0.05	0.32	-0.07	-0.07	-0.09	-0.16	0.22	0.17
AU07	0.09	0.08	0.1	-0.02	0.14	0.09	0.09	0.15	-0.06	0.16	0.12	-0.03	0.11	0.05	0.17	-0.1	-0.02	-0.03	-0.02	NA	-0.02	-0.03	1	-0.03	0.13	-0.1	-0.05	-0.06	-0.02	-0.03	-0.03	-0.05	0.3	0.21	-0.02	-0.04	-0.1	-0.01	-0.02	-0.03	0.37	-0.07	-0.03	-0.03	-0.02	-0.03	0.11	-0.02	-0.04
AU08	0	0.01	0.08	-0.06	0.06	-0.06	0.17	-0.06	0.37	-0.03	-0.06	0.02	-0.01	-0.06	0.06	0.09	0.14	0.11	-0.07	NA	0.09	0.04	-0.03	1	0.11	-0.08	0.05	0.16	0.21	0.02	0	0.04	0.02	0.11	0.14	-0.03	0.22	-0.03	-0.06	0.26	0.05	0.1	0.17	0.04	0.18	0.01	0.06	0.05	0.12
AU09	0.12	-0.05	-0.02	0.03	0.04	-0.08	0.08	0.25	0.08	0.11	-0.04	0.05	0.09	0.05	0.11	-0.07	-0.11	0.15	0.17	NA	0.21	0.1	0.13	0.11	1	-0.05	0.05	0.11	0	-0.02	-0.17	0.15	0.11	0.14	0.12	0.06	-0.09	-0.06	0.07	0.08	-0.02	0.08	0.03	-0.04	0.06	0.21	0.09	0.06	0.01
AU10	0.03	0.13	-0.11	0.11	0.08	0.11	0.07	0.05	-0.14	0.09	-0.03	0.1	-0.03	0.06	0.04	0.02	0.15	0.18	0.14	NA	0.11	0.05	-0.1	-0.08	-0.05	1	0.06	0.07	0.06	-0.08	0.14	0.05	-0.08	0.04	-0.07	0	0.07	0.09	-0.2	0.08	-0.06	0.02	-0.08	-0.02	-0.13	0.12	0.04	0.09	-0.13
AU11	-0.14	0.17	-0.1	0.08	-0.02	0.02	0.04	0.02	-0.14	0.2	-0.03	-0.02	0.08	0.09	-0.05	0.13	0.04	0.03	-0.04	NA	-0.12	0.25	-0.05	0.05	0.05	0.06	1	-0.06	0.15	-0.02	0.02	0.11	-0.09	-0.08	0.04	0.09	-0.06	0.17	0.01	-0.01	-0.14	0.03	0.11	0.01	-0.14	0.03	-0.21	0.03	0.16
AU12	0.01	0.04	0.05	0.15	0.12	-0.12	0.09	0.17	0.15	0	-0.1	-0.05	0.15	0.09	0.04	0.1	-0.1	0	0.12	NA	0.06	-0.01	-0.06	0.16	0.11	0.07	-0.06	1	0.03	0.16	-0.02	0.14	0.09	0.09	0.02	0.05	0.07	-0.06	-0.12	0.13	-0.07	0.08	0.07	0.14	0.17	0.07	-0.08	-0.07	0
AU13	0	-0.12	0.02	-0.05	-0.07	0.08	0.07	0.03	0.12	0.05	-0.11	0.07	0.04	0.03	-0.03	0.06	-0.04	0.06	-0.05	NA	0.14	0.09	-0.02	0.21	0	0.06	0.15	0.03	1	-0.07	-0.08	0.14	-0.07	0	-0.04	0.14	0.14	0.4	0.17	0.15	-0.06	0.08	0.27	0.09	-0.06	-0.07	0.04	-0.06	0.12
AU14	0	0.13	-0.04	0.09	-0.01	0	-0.14	0.01	0.16	-0.03	0	-0.09	-0.01	0.01	-0.16	-0.21	-0.05	0.11	0.07	NA	-0.06	-0.08	-0.03	0.02	-0.02	-0.08	-0.02	0.16	-0.07	1	0.3	0.04	-0.09	-0.13	-0.05	-0.03	0.04	-0.03	-0.06	0.08	-0.08	-0.09	-0.02	0.16	-0.08	0.01	0.12	-0.08	-0.05
AU15	0.12	0.11	0.14	0.21	0.07	0.05	0.1	0.04	0.05	-0.06	-0.04	0	0.06	0.04	-0.05	-0.15	0.3	-0.01	-0.08	NA	0.07	0.13	-0.03	0	-0.17	0.14	0.02	-0.02	-0.08	0.3	1	0.07	-0.1	-0.07	0.12	0.12	0.03	-0.03	-0.06	0.14	-0.09	-0.07	0.05	0.13	-0.09	-0.11	0.12	0.27	0.17
AU16	0.06	0.04	0.02	0.07	0.08	0.13	0.07	0.08	-0.03	0.04	-0.02	-0.03	-0.04	0.15	0.03	-0.15	0.03	0.09	0.05	NA	0.27	0	-0.05	0.04	0.15	0.05	0.11	0.14	0.14	0.04	0.07	1	-0.1	-0.09	-0.09	0.02	0.09	-0.05	0	-0.09	-0.06	-0.08	0.22	-0.16	-0.06	0.09	0	0.02	-0.03
AU17	0.12	-0.06	-0.1	-0.06	0.06	0.06	0.17	0.08	0.16	-0.03	0	0.02	0.12	0.16	0.13	0.03	-0.05	-0.1	-0.07	NA	-0.06	0.04	0.3	0.02	0.11	-0.08	-0.09	0.09	-0.07	-0.09	-0.1	-0.1	1	0.28	-0.05	0.07	-0.08	-0.03	-0.06	-0.02	0.05	-0.03	-0.02	-0.08	0.18	-0.1	0.12	-0.08	0.04
AU18	-0.02	0.18	0.15	-0.09	0.05	0.11	0.24	0.34	0.05	0.02	-0.02	-0.05	0.2	0.12	0.15	0.07	-0.07	-0.14	0	NA	0.14	-0.03	0.21	0.11	0.14	0.04	-0.08	0.09	0	-0.13	-0.07	-0.09	0.28	1	0.08	0.18	0.04	-0.04	-0.08	-0.02	-0.01	0.02	-0.02	0.06	0.28	0.1	0.06	-0.11	0.13
AU19	-0.05	0.03	0.18	-0.03	0.12	-0.06	0.16	0.02	0.03	0.03	-0.13	-0.05	0.08	0.08	0.3	0.15	0.32	-0.05	0.21	NA	-0.03	0.17	-0.02	0.14	0.12	-0.07	0.04	0.02	-0.04	-0.05	0.12	-0.09	-0.05	0.08	1	-0.06	-0.07	-0.02	0.27	0.27	-0.04	0.23	-0.06	-0.04	-0.04	-0.05	-0.14	0.42	0.23
AU20	0.23	-0.04	0.21	0.05	0.23	0.07	0.11	0.1	-0.11	-0.04	-0.05	-0.03	0.04	0.08	-0.02	0.04	0.1	-0.04	0.03	NA	0.05	0	-0.04	-0.03	0.06	0	0.09	0.05	0.14	-0.03	0.12	0.02	0.07	0.18	-0.06	1	0	0.24	0.07	0.09	0.01	0.05	0.02	0	0.12	0.05	0.04	-0.1	0.12
AU21	-0.04	-0.01	0	0.11	0	0.04	0.14	0.05	0.09	0.09	-0.03	0.1	-0.06	-0.02	0.12	-0.02	0.15	0.12	-0.1	NA	0.03	-0.02	-0.1	0.22	-0.09	0.07	-0.06	0.07	0.14	0.04	0.03	0.09	-0.08	0.04	-0.07	0	1	0.09	-0.11	0.08	0.02	0.05	0.08	-0.02	0.02	0.12	0.25	0.02	-0.08
AU22	0.09	0.08	0.1	-0.02	0.14	0.09	-0.1	-0.06	-0.06	0.16	-0.07	-0.03	0.11	0.05	-0.05	0.08	-0.02	-0.03	-0.02	NA	-0.02	-0.03	-0.01	-0.03	-0.06	0.09	0.17	-0.06	0.4	-0.03	-0.03	-0.05	-0.03	-0.04	-0.02	0.24	0.09	1	-0.02	0.25	-0.02	0.13	-0.03	-0.03	-0.02	-0.03	0.11	-0.02	-0.04
AU23	-0.09	-0.23	0.11	-0.04	-0.03	0.19	0.09	0.09	-0.11	0	0.04	0.11	0.13	-0.02	0.01	-0.02	-0.03	0.1	-0.04	NA	-0.04	0.14	-0.02	-0.06	0.07	-0.2	0.01	-0.12	0.17	-0.06	-0.06	0	-0.06	-0.08	0.27	0.07	-0.11	-0.02	1	-0.07	0.15	0.16	0.08	-0.05	-0.05	-0.06	-0.06	0.15	0.31
AU24	0.16	0.04	0.13	0.05	0.03	0	0.04	0	0.08	0.09	-0.14	-0.02	0.23	0	0.12	0.02	0.27	0.24	0.03	NA	0.05	0	-0.03	0.26	0.08	0.08	-0.01	0.13	0.15	0.08	0.14	-0.09	-0.02	-0.02	0.27	0.09	0.08	0.25	-0.07	1	-0.09	0.29	0.11	0.21	0.02	0.06	0.07	0.24	0.13
AU25	-0.11	-0.23	0.13	-0.05	0.06	0.03	0.1	0	-0.07	0.02	0.17	0.05	0.01	0.04	0.04	0.01	-0.04	0.04	-0.06	NA	-0.05	-0.07	0.37	0.05	-0.02	-0.06	-0.14	-0.07	-0.06	-0.08	-0.09	-0.06	0.05	-0.01	-0.04	0.01	0.02	-0.02	0.15	-0.09	1	-0.03	-0.09	-0.07	0.09	-0.08	0.01	-0.06	-0.01
AU26	0.04	0.02	0.16	0.11	0.05	0.21	0.11	0.07	0.02	-0.08	-0.06	0.23	0.24	-0.02	0.13	0.15	0	-0.11	0	NA	0.11	-0.05	-0.07	0.1	0.08	0.02	0.03	0.08	0.08	-0.09	-0.07	-0.08	-0.03	0.02	0.23	0.05	0.05	0.13	0.16	0.29	-0.03	1	-0.1	0.16	0.05	0.08	-0.09	0.12	0.04
AU27	-0.05	-0.07	0.03	-0.08	-0.08	0.1	0.2	-0.06	0.14	0.15	-0.03	0.08	-0.09	0.13	-0.07	-0.03	0.11	-0.03	-0.09	NA	0.18	0.32	-0.03	0.17	0.03	-0.08	0.11	0.07	0.27	-0.02	0.05	0.22	-0.02	-0.02	-0.06	0.02	0.08	-0.03	0.08	0.11	-0.09	-0.1	1	0	0.02	0.06	-0.04	0.02	0.06
AU28	-0.07	0.02	0.22	-0.06	0.11	0	-0.15	0.21	-0.01	0.08	0.13	-0.08	0.26	-0.11	0.02	0.11	-0.04	0.03	0.09	NA	0.11	-0.07	-0.03	0.04	-0.04	-0.02	0.01	0.14	0.09	0.16	0.13	-0.16	-0.08	0.06	-0.04	0	-0.02	-0.03	-0.05	0.21	-0.07	0.16	0	1	-0.07	-0.09	0.05	-0.07	0.17
AU29	0.04	-0.01	0.2	-0.05	0.29	0.03	-0.05	0.24	0.34	-0.06	-0.06	-0.08	0.23	0.13	0.13	0.16	-0.04	-0.08	-0.06	NA	0.12	-0.07	-0.02	0.18	0.06	-0.13	-0.14	0.17	-0.06	-0.08	-0.09	-0.06	0.18	0.28	-0.04	0.12	0.02	-0.02	-0.05	0.02	0.09	0.05	0.02	-0.07	1	0.17	0.08	-0.06	-0.01
AU30	0.09	0.21	-0.18	0.08	-0.09	0.09	0.02	0.19	0.07	0.36	-0.14	0.01	0.09	0.1	0.11	-0.06	-0.05	0.1	0.06	NA	0.08	-0.09	-0.03	0.01	0.21	0.12	0.03	0.07	-0.07	0.01	-0.11	0.09	-0.1	0.1	-0.05	0.05	0.12	-0.03	-0.06	0.06	-0.08	0.08	0.06	-0.09	0.17	1	0.03	0.04	-0.06
AU31	0.15	-0.05	0.03	0.08	0.22	0.06	0	0.06	0.13	0.12	0.18	0.06	0.05	-0.12	-0.03	-0.08	-0.03	0.09	0.04	NA	0.08	-0.16	0.11	0.06	0.09	0.04	-0.21	-0.08	0.04	0.12	0.12	0	0.12	0.06	-0.14	0.04	0.25	0.11	-0.06	0.07	0.01	-0.09	-0.04	0.05	0.08	0.03	1	-0.14	-0.02
AU32	0.11	-0.01	0.06	0.3	0.06	0.11	0.17	-0.08	0.01	-0.06	0.09	0.05	0.08	0.13	0.3	-0.06	0.19	0.04	-0.06	NA	-0.05	0.22	-0.02	0.05	0.06	0.09	0.03	-0.07	-0.06	-0.08	0.27	0.02	-0.08	-0.11	0.42	-0.1	0.02	-0.02	0.15	0.24	-0.06	0.12	0.02	-0.07	-0.06	0.04	-0.14	1	0.29
AU33	0.05	-0.03	0.13	0.26	-0.04	0.04	0.12	0.15	0.01	0.08	0	-0.05	0.22	0.11	0.11	0.05	-0.07	0.02	0.01	NA	-0.09	0.17	-0.04	0.12	0.01	-0.13	0.16	0	0.12	-0.05	0.17	-0.03	0.04	0.13	0.23	0.12	-0.08	-0.04	0.31	0.13	-0.01	0.04	0.06	0.17	-0.01	-0.06	-0.02	0.29	1
AU34	0	0.16	0.11	-0.04	0.07	0.09	-0.1	0.09	0.21	0.11	-0.06	0.11	0.13	-0.13	0.01	-0.02	-0.03	0.1	0.17	NA	0.19	0.14	-0.02	-0.06	-0.03	-0.11	0.01	0.1	-0.04	-0.06	-0.06	0.11	-0.06	0.04	-0.03	0.07	0.08	-0.02	-0.04	-0.07	-0.05	-0.04	0.08	-0.05	0.15	0.1	-0.06	-0.05	-0.08
AU35	0.07	-0.05	-0.11	-0.06	-0.04	0	-0.01	0.13	0.07	-0.08	0.06	-0.08	-0.02	-0.11	-0.14	0.04	0.17	-0.09	-0.06	NA	-0.06	-0.07	-0.03	-0.08	0.1	-0.02	0.09	0.06	-0.06	0.16	0.13	0.16	0.04	0.06	-0.04	0.1	0.05	-0.03	-0.05	-0.1	-0.07	-0.2	-0.1	-0.07	-0.07	-0.09	-0.02	-0.07	-0.02
AU36	0.09	0.08	0.1	-0.02	0.14	0.09	0.09	0.15	-0.06	0.16	0.12	-0.03	0.11	0.05	0.17	-0.1	-0.02	-0.03	-0.02	NA	-0.02	-0.03	1	-0.03	0.13	-0.1	-0.05	-0.06	-0.02	-0.03	-0.03	-0.05	0.3	0.21	-0.02	-0.04	-0.1	-0.01	-0.02	-0.03	0.37	-0.07	-0.03	-0.03	-0.02	-0.03	0.11	-0.02	-0.04
AU37	0.11	0.04	0.02	0.02	0.18	-0.01	0	0.16	0.16	-0.02	-0.09	0.03	0.03	-0.04	0.16	-0.07	0.1	0.13	-0.01	NA	-0.07	0.08	0.12	-0.04	-0.06	-0.13	-0.16	0.06	-0.09	0.09	0.1	0.02	0.03	-0.09	-0.01	-0.02	0.12	-0.07	-0.04	0.05	-0.04	0.02	0	0.01	0.04	-0.06	-0.01	-0.04	-0.17
AU38	0	0.04	0.1	-0.05	-0.07	0.15	-0.01	0.28	-0.05	0.05	-0.03	0.07	0.2	0.12	0.16	-0.1	-0.04	0.06	-0.05	NA	-0.05	-0.06	0.4	-0.07	-0.08	0.06	-0.13	-0.06	0.12	0.21	0.3	0.05	0.07	0.11	-0.04	-0.09	0.06	-0.02	-0.04	0.03	0.1	-0.09	-0.09	0.24	-0.06	-0.07	0.2	0.1	0.12
AU39	NA	NA	NA	NA	NA	NA	NA	NA	NA	NA	NA	NA	NA	NA	NA	NA	NA	NA	NA	NA	NA	NA	NA	NA	NA	NA	NA	NA	NA	NA	NA	NA	NA	NA	NA	NA	NA	NA	NA	NA	NA	NA	NA	NA	NA	NA	NA	NA	NA
AU40	-0.12	0	-0.11	-0.04	-0.05	0.04	-0.05	-0.04	0.16	-0.02	0	0.09	0	-0.1	-0.01	0.11	-0.03	-0.07	-0.05	NA	-0.04	-0.06	-0.02	0.09	-0.06	0.03	0.08	0.06	0.33	0.09	-0.07	0.07	-0.06	-0.09	-0.03	-0.08	0.11	-0.02	-0.04	0.05	-0.05	0.2	0.05	0.11	-0.05	0.08	0	-0.05	-0.09
AU41	NA	NA	NA	NA	NA	NA	NA	NA	NA	NA	NA	NA	NA	NA	NA	NA	NA	NA	NA	NA	NA	NA	NA	NA	NA	NA	NA	NA	NA	NA	NA	NA	NA	NA	NA	NA	NA	NA	NA	NA	NA	NA	NA	NA	NA	NA	NA	NA	NA
AU42	-0.09	0.08	-0.09	-0.02	-0.06	-0.09	0.09	-0.06	-0.06	0.16	0.12	-0.03	-0.08	0.05	-0.05	-0.1	-0.02	-0.03	-0.02	NA	-0.02	-0.03	-0.01	-0.03	-0.06	0.09	-0.05	0.15	-0.02	-0.03	-0.03	-0.05	-0.03	-0.04	-0.02	-0.04	0.09	-0.01	-0.02	-0.03	-0.02	-0.07	-0.03	-0.03	-0.02	-0.03	0.11	-0.02	-0.04
AU43	NA	NA	NA	NA	NA	NA	NA	NA	NA	NA	NA	NA	NA	NA	NA	NA	NA	NA	NA	NA	NA	NA	NA	NA	NA	NA	NA	NA	NA	NA	NA	NA	NA	NA	NA	NA	NA	NA	NA	NA	NA	NA	NA	NA	NA	NA	NA	NA	NA
AU44	0.1	-0.03	0.01	-0.04	-0.03	0	-0.01	-0.12	0.1	-0.11	0.04	-0.06	0.03	-0.13	-0.1	0.08	-0.03	-0.06	-0.04	NA	-0.04	-0.05	-0.02	0.11	-0.13	-0.01	0.01	0.1	0.17	0.28	0.09	-0.11	-0.06	-0.08	-0.03	0.21	-0.01	-0.02	-0.04	0.08	-0.05	0.16	-0.07	0.14	-0.05	-0.06	0.03	-0.05	0.05
AU45	-0.16	0.03	-0.04	-0.03	0.01	-0.06	-0.06	-0.1	0.15	-0.09	0.09	-0.05	-0.03	-0.18	-0.09	-0.07	-0.03	0.13	-0.04	NA	-0.03	-0.04	-0.02	-0.05	0	-0.07	-0.09	0.14	-0.04	0.14	-0.05	-0.09	0.14	-0.07	-0.03	-0.06	-0.07	-0.02	-0.03	0.27	-0.04	0	0.11	0.17	-0.04	-0.05	-0.03	-0.04	-0.07
AU46	NA	NA	NA	NA	NA	NA	NA	NA	NA	NA	NA	NA	NA	NA	NA	NA	NA	NA	NA	NA	NA	NA	NA	NA	NA	NA	NA	NA	NA	NA	NA	NA	NA	NA	NA	NA	NA	NA	NA	NA	NA	NA	NA	NA	NA	NA	NA	NA	NA
AU47	0.16	0.04	-0.06	0.14	0.18	-0.16	0.15	-0.06	0.04	0.05	-0.03	0.21	0.2	0.12	0.16	-0.1	0.21	-0.07	-0.05	NA	0.14	0.24	-0.02	0.07	0.09	0.06	-0.04	0.12	-0.05	-0.07	0.18	0.23	0.07	-0.1	0.21	-0.09	-0.02	-0.02	-0.04	0.03	-0.06	0.16	0.03	-0.06	-0.06	-0.07	-0.04	0.27	0.12
AU48	0	-0.12	0.14	0.07	0.19	0	-0.07	0.04	0.05	-0.06	0.07	-0.1	-0.05	-0.1	0.02	0.08	-0.05	-0.01	0.18	NA	0.07	0.02	-0.03	0	0.19	-0.03	0.02	-0.02	-0.08	0	0.16	-0.13	-0.1	0	0.12	0.12	-0.14	-0.03	-0.06	0.05	-0.09	-0.07	-0.12	0.13	-0.09	-0.11	0.18	-0.09	0.09
AU49	0.11	-0.06	0.02	0.11	-0.05	-0.08	0.04	-0.19	0.16	-0.22	0.05	-0.1	-0.19	-0.04	0.03	-0.14	-0.01	-0.12	-0.01	NA	-0.07	0.15	-0.07	-0.04	-0.1	-0.06	-0.11	0.02	0.07	0.03	0.1	-0.1	0.03	-0.18	-0.01	-0.02	0.05	-0.07	-0.04	-0.11	-0.11	0.02	0.05	-0.06	-0.04	-0.18	-0.01	0.11	-0.07
AU50	NA	NA	NA	NA	NA	NA	NA	NA	NA	NA	NA	NA	NA	NA	NA	NA	NA	NA	NA	NA	NA	NA	NA	NA	NA	NA	NA	NA	NA	NA	NA	NA	NA	NA	NA	NA	NA	NA	NA	NA	NA	NA	NA	NA	NA	NA	NA	NA	NA
AU51	0	-0.02	0.01	-0.03	-0.09	-0.13	-0.01	0.06	-0.08	0.08	0.03	-0.04	0.16	-0.09	-0.07	-0.01	-0.02	-0.04	-0.03	NA	-0.03	-0.04	-0.01	0.2	-0.09	-0.01	0.08	0.07	-0.03	-0.04	-0.04	-0.08	-0.04	0.12	-0.02	0.34	-0.01	-0.01	-0.02	0.15	-0.03	0.04	-0.05	0.23	-0.03	0.18	0.02	-0.03	0.13
AU52	0	0.16	0.16	-0.06	-0.04	0	0.12	0.36	0.07	0.16	0.06	-0.08	0.19	0.14	0.18	-0.09	-0.04	0.03	0.09	NA	-0.06	-0.07	0.34	0.16	-0.04	-0.16	0.09	0.06	0.09	0.16	0.24	0.08	0.04	0.16	0.17	-0.1	0.05	-0.03	-0.05	0.21	0.07	0.02	0.11	0.19	0.07	0.03	0.05	0.07	0.17
AU53	-0.06	0.07	0.15	-0.06	0.19	0.06	0.23	0.28	0.37	0.04	-0.06	0.02	0.18	0.16	0.2	0.16	0.14	0.01	-0.07	NA	0.09	0.16	-0.03	0.34	0.11	0.04	-0.09	0.09	-0.07	-0.09	0	-0.03	0.13	0.36	0.14	-0.03	0.1	-0.03	-0.06	0.08	0.18	0.23	0.08	0.04	0.44	0.11	-0.07	0.05	-0.05
AU54	0	-0.2	-0.06	-0.05	0.01	0	-0.01	-0.06	0.3	-0.04	0.05	0.07	-0.04	0.12	0.06	0.13	-0.04	0.06	-0.05	NA	-0.05	-0.06	-0.02	0.34	-0.16	-0.1	-0.04	0.03	0.12	-0.07	-0.08	-0.04	-0.07	0	-0.04	-0.09	0.14	-0.02	-0.04	0.03	0.1	0	0.15	-0.06	0.27	0.06	0.12	-0.06	0.01
AU55	-0.04	0	-0.03	0.16	0.13	0.12	0.03	0.06	0.06	0.07	0	0.24	0.08	0.11	0.09	0.02	-0.03	-0.07	-0.05	NA	0.37	0.11	-0.02	0.09	0.03	0.11	-0.02	0.15	0.14	-0.06	-0.07	0.27	-0.06	-0.09	-0.03	-0.08	0.11	-0.02	-0.04	0.05	-0.05	0.03	0.31	-0.06	0.12	0.08	0	-0.05	-0.09
AU56	0	-0.05	0.09	-0.06	-0.04	-0.07	0.06	-0.02	0.14	0	-0.01	0.16	-0.02	0.06	0.1	0.11	-0.04	-0.09	-0.06	NA	0.11	-0.07	-0.03	0.04	-0.12	0.18	-0.15	0.14	0.24	-0.08	0.02	0.08	0.04	-0.12	-0.04	-0.1	0.05	-0.03	-0.05	0	0.07	0.09	0	-0.07	0.07	-0.09	-0.09	0.07	0.17
AU57	-0.03	0.09	0.11	0.04	0.04	0.03	0.06	0	0.04	0.01	0.08	-0.01	0.08	0.08	-0.01	-0.06	0.16	-0.04	-0.08	NA	-0.13	-0.07	0.09	0.05	0.02	0.02	0.13	0.06	-0.16	0.11	0.1	-0.07	-0.01	0.01	0.16	-0.04	0.02	-0.1	0	0.1	0.17	0.31	-0.11	-0.01	-0.04	0.2	0.05	0.1	0.04
AU58	-0.04	-0.08	-0.03	-0.04	0.22	0.12	0.03	0.15	0.26	0.07	0	0.24	0.08	0.01	0.09	0.02	-0.03	0.08	0.14	NA	0.16	-0.06	-0.02	-0.06	0.03	-0.06	-0.12	0.15	-0.05	-0.06	-0.07	0.07	-0.06	0.02	-0.03	0.05	0.11	-0.02	-0.04	-0.08	0.12	0.11	-0.08	-0.06	0.12	0.08	0	-0.05	-0.09
AU59	-0.12	0	0.23	0.16	0.22	0.04	0.03	0.15	0.06	-0.12	0.18	-0.06	0.08	-0.1	-0.01	0.11	-0.03	-0.07	-0.05	NA	-0.04	0.11	-0.02	-0.06	-0.06	-0.06	0.08	0.06	-0.05	0.09	0.07	-0.02	-0.06	0.02	-0.03	0.05	-0.14	-0.02	0.19	0.05	0.12	0.03	-0.08	0.11	-0.05	-0.07	-0.09	-0.05	0.14
AU60	0.09	0.08	0.1	-0.02	0.14	0.09	-0.1	-0.06	-0.06	0.16	-0.07	-0.03	0.11	0.05	-0.05	0.08	-0.02	-0.03	-0.02	NA	-0.02	-0.03	-0.01	-0.03	-0.06	0.09	0.17	-0.06	0.4	-0.03	-0.03	-0.05	-0.03	-0.04	-0.02	0.24	0.09	1	-0.02	0.25	-0.02	0.13	-0.03	-0.03	-0.02	-0.03	0.11	-0.02	-0.04
ZU01	0.15	0.03	0.08	0.04	-0.11	0.15	0.08	-0.08	-0.13	0.06	0.04	0.06	0.02	-0.16	0.03	-0.14	-0.06	0.13	0.02	NA	0.04	-0.11	-0.04	-0.03	-0.01	-0.03	0.02	-0.02	-0.09	0.15	0.11	-0.06	-0.12	-0.11	0.09	0	-0.08	-0.04	0.06	0.08	0	0.19	0.08	-0.01	-0.1	0.13	-0.03	-0.1	0.04
ZU02	-0.12	0.09	0.06	-0.04	0.04	0.21	-0.05	0.06	-0.03	-0.02	0	-0.06	-0.09	-0.1	-0.01	0.02	-0.03	-0.07	-0.05	NA	-0.04	-0.06	-0.02	-0.06	-0.06	0.03	0.08	0.06	-0.05	0.39	0.35	0.07	-0.06	-0.09	-0.03	0.05	0.03	-0.02	-0.04	0.05	-0.05	0.11	-0.08	0.11	-0.05	0.08	0	-0.05	-0.09
ZU03	0.08	0.02	0	0.18	0.18	0.28	0.06	0.09	-0.02	0.1	0.08	0.19	0.1	-0.05	0.09	-0.05	0.04	0.09	0.14	NA	0.38	0.01	-0.05	-0.03	0.17	0.04	0.12	0.11	0.14	-0.03	0.21	0.23	-0.1	0.02	0.04	0.26	0.12	-0.05	0	0.1	-0.06	0.14	0.1	0.17	-0.06	0.16	0.02	0.03	0.09
ZU04	-0.02	0.08	-0.04	-0.11	0.08	0.17	-0.02	-0.1	-0.01	-0.03	0.26	0.22	0.1	-0.16	-0.04	0.09	0.01	0.05	0.01	NA	0.07	-0.08	0.07	0.1	-0.06	0.15	0.02	-0.23	0.09	-0.16	-0.11	0.05	0.03	0.03	-0.11	-0.15	0.07	0.07	0.04	-0.01	0.11	0.08	-0.01	0.2	-0.12	-0.07	-0.01	-0.04	-0.08
ZU05	0.1	0.12	0.04	0.09	0.27	0.01	0.07	0.25	0.23	0.16	0	-0.06	0.17	0.07	0.11	0.04	0.03	0.03	0.12	NA	0	0.09	0.08	0.01	0.24	-0.01	0.09	0.12	-0.04	0.19	0.22	0.12	0.07	0.04	0.14	0.06	0.03	0.08	0.06	-0.01	-0.08	-0.13	-0.07	0.09	-0.01	0.03	0.06	-0.01	0.11
ZU06	0.08	0.04	-0.02	0.05	-0.01	0	0.09	0.06	-0.04	0.13	0.11	-0.07	-0.04	-0.12	0.03	-0.13	0.04	0.07	0.05	NA	-0.14	0.06	0.02	-0.21	0	0.1	0.13	-0.12	-0.12	0.07	0.08	-0.05	-0.07	0	0.04	0.09	0.1	0.02	0.04	-0.03	0.06	-0.16	-0.03	0.06	-0.1	0.07	0.12	0.06	-0.01
ZU07	0.07	0.15	0.1	0.08	0.21	0.03	-0.01	0.24	0	0.16	0.05	-0.07	0.16	0.11	0.08	-0.04	0.06	0.04	0.09	NA	-0.05	-0.1	0.04	0.03	0.21	0.06	0.03	0.12	-0.14	0.03	0.05	0.1	0.03	0.17	0.06	0.15	0.06	0.04	0.07	0.06	0.1	0.11	-0.25	0.1	0.1	0.12	0.06	-0.01	0.02
ZU08	-0.02	0.12	0.06	-0.08	0.07	0.15	-0.12	0.16	0.05	0.08	0.15	0.02	0.29	-0.04	0.1	0.07	-0.04	0.04	0.04	NA	0.02	0.07	0.05	-0.12	0.16	-0.1	-0.04	0.11	-0.15	0.09	-0.02	-0.06	0.02	-0.03	0.09	-0.03	-0.1	0.05	0.1	-0.05	0.05	0.14	-0.24	0.15	0.05	-0.1	-0.08	-0.03	-0.1
ZU09	0.04	0.12	0.06	0.02	0.18	0.21	0.11	0.28	0.04	0.23	-0.16	-0.04	0.14	0	-0.06	0.11	-0.12	0.13	-0.01	NA	0.02	0.15	0.12	-0.04	0.17	-0.06	0.14	0.14	-0.01	0.15	0.1	0.02	0.03	0.11	0.1	0.09	0.05	0.12	0.15	0	0.04	-0.01	0	0.01	-0.04	0.06	0.03	-0.11	0.08
ZU10	-0.1	0.09	-0.01	0.07	0.14	0.06	-0.09	0.08	0.02	-0.01	0.03	0.11	0.2	0.08	0.11	0.05	-0.1	0	0.18	NA	0.16	0.14	0.07	-0.15	0.26	0.04	0.04	0.07	0.1	-0.02	-0.03	0.15	-0.02	-0.1	0.12	-0.08	-0.1	0.07	0.14	0.06	-0.03	0.14	-0.05	0.07	-0.03	0	0.02	0.04	-0.07
ZU11	0	0.19	0.05	0.06	0.11	0.07	-0.06	0.09	0.09	0.16	-0.13	-0.04	0.23	0.02	0.14	0.09	0.04	-0.03	0.06	NA	0.06	0.07	0.03	-0.04	0.12	0.02	-0.01	0.09	-0.09	0.08	0.09	0	-0.16	0.03	0.04	0	0.02	0.03	0.05	0.1	-0.07	0.05	0	0.07	0.07	0.09	0.02	0.07	0.12
ZU12	-0.01	0.09	0.11	0.01	0.14	0.19	0.09	0.29	0.04	0.2	-0.2	-0.05	0.13	-0.02	0.04	0.12	-0.13	0.11	-0.02	NA	0.01	0.2	0.12	-0.05	0.13	-0.01	0.11	0.15	0.06	0.14	0.08	0.03	0.01	0.13	0.09	0.06	0.06	0.12	0.14	-0.02	0.02	-0.01	0.03	0.06	-0.05	0.05	0.02	-0.13	0.1
ZU13	-0.02	0.19	0.03	0.07	0.14	0.17	-0.06	0.12	0.02	0.15	-0.11	0.04	0.24	0.12	0.15	0.09	0.12	0.06	0.02	NA	-0.01	0.14	0.07	-0.08	0.11	0.01	0.17	0.15	-0.06	0.17	0.2	0.07	-0.02	0	0.12	0.03	0.01	0.07	0.14	0.06	0.12	-0.01	-0.05	0.14	-0.03	0.06	-0.05	0.04	0.08
ZU14	0.04	0.04	0.01	0.1	0.09	0.09	0.11	0.16	0.14	0.07	0.03	-0.01	0.13	0.02	0.15	0.13	-0.06	0.08	0.01	NA	0.1	0.13	0.04	-0.01	0.19	0.04	0.06	0.15	0.01	0.15	0.16	0.17	0.07	0.09	0.08	0.05	-0.05	0.04	0.09	0.04	0.03	0.02	0.04	0.04	-0.06	0.08	0.13	0.12	0.02
ZU15	-0.05	0.09	0	0.11	0.07	-0.04	0.06	0.13	0.11	0.05	-0.07	0	0.08	0.15	0.17	-0.04	-0.05	0.09	0.02	NA	0.11	0.14	0.05	-0.07	0.17	-0.09	0.03	-0.02	0.02	0.08	0.1	0	0	-0.06	0.08	-0.12	0.04	0.05	0.1	-0.07	0.04	-0.04	-0.01	0.05	-0.05	0.09	-0.05	0.04	0.1
ZU16	0.24	0.05	0.08	0.18	-0.18	0.11	0.04	-0.13	-0.17	-0.08	0.07	0.01	-0.22	-0.1	-0.01	-0.13	-0.19	-0.03	0.04	NA	-0.08	0.02	0.08	-0.18	0.06	-0.04	-0.12	0.08	-0.04	0.01	-0.06	0	-0.06	-0.15	0.03	0.06	-0.08	-0.11	0.06	0.04	-0.01	0.02	-0.01	-0.12	-0.16	-0.03	-0.22	0.14	0.02
[truncated: 43 more columns]

## Sheet: Story2_Medaille_yes-no
Item code	Level	Item	Correct answer	Paragraph	Rating score	Accuracy rate	Selected for CFA?
AU02_01	micro	Der Erzähler hatte schon lange den Wunsch, einmal nach Amerika zu reisen.	no	1	7	73.8095	no
AU02_02	micro	Der Erzähler wollte eine Auszeit von seinem Alltag und seinen Problemen zu Hause.	yes	2	8	73.8095	no
AU02_03	micro	Mit einem Mietwagen fuhr der Erzähler von Los Angeles aus nach Süden.	yes	2	7	88.0952	no
AU02_04	micro	Als der Erzähler auf Jack traf, irrte dieser verwahrlost und orientierungslos in der Wüste umher.	yes	3	8	96.0317	no
AU02_05	micro	Als der Erzähler in der Wüste auf Jack traf, schien dieser unberechenbar und gefährlich zu sein.	no	3	7	99.2063	no
AU02_06	micro	Der Erzähler hielt an einer Tankstelle an, um nach dem Weg zu fragen.	no	4	8	69.0476	no
AU02_07	micro	Die Stadt, die Jack suchte, sollte sich inmitten der Wüste befinden.	yes	4	8	92.0635	yes
AU02_08	micro	Nachdem Jack seine Ausbildung zum Piloten absolviert hatte, ging er aus Überzeugung zum Militär.	no	5	9	38.0952	no
AU02_09	micro	Jack bekam mehrere Auszeichnungen, nachdem er im Zweiten Weltkrieg gegen Deutschland und Japan kämpfte.	yes	5	8	85.7143	yes
AU02_10	micro	Bevor sie heirateten, kannten Jack und Mary sich bereits seit neun Jahren.	no	6	7	76.9841	no
AU02_11	micro	Jack empfand es als Ehre, einer der beiden Piloten zu sein, welche die Atombomben abwarfen.	yes	7	8	91.2698	yes
AU02_12	micro	Jack erzählte seiner ersten Frau von dem geheimen Plan des Atombomben-Abwurfs.	no	7	9	100	no
AU02_13	micro	Für sein Wirken im Krieg gegen Japan erhielt Jack die höchste Amerikanische Verdienstmedaille .	yes	8	8	84.9206	no
AU02_14	micro	Jack musste häufig Interviews geben, in denen er zum Abwurf der Atombombe befragt wurde.	yes	8	8	95.2381	no
AU02_15	micro	Nach dem Krieg wurde Mary schwanger, verlor jedoch das ungeborene Baby.	no	9	8	100	no
AU02_16	micro	Die Arbeit im Büro war nichts für Jack, da er praktisch arbeiten wollte.	yes	9	9	84.9206	no
AU02_17	micro	Nach der Trennung von Mary zog Jack in eine kleine Wohnung in der Nachbarstadt.	no	10	8	92.0635	yes
AU02_18	micro	Jack bewarb sich auf eine Stellenausschreibung für Flugingenieure in einer kleinen, ihm unbekannten Stadt.	yes	10	8	98.4127	no
AU02_19	micro	Um zum Vorstellungsgespräch für die Stelle als Flugingenieur zu fahren, hatte Jack sich eine Fahrkarte für den Nachtzug gekauft.	no	10	8	98.4127	no
AU02_20	micro	Nach dem ersten Vorstellungsgespräch machte Jack sich wenig Hoffnung, den Job als Flugingenieur zu bekommen.	no	11	9	93.6508	no
AU02_21	micro	Eine Woche nach dem ersten Vorstellungsgespräch wurde Jack für ein weiteres Gespräch in die Flugzeugfirma eingeladen.	no	12	9	34.9206	no
AU02_22	micro	Bei den Vorstellungsgesprächen trug Jack seinen Anzug und achtete penibel auf sein Äußeres.	yes	12	7	98.4127	no
AU02_23	micro	Für das zweite Vorstellunggespräch bei der Flugzeugfirma hatte Jack keine passende Kleidung mehr.	no	12	8	99.2063	no
AU02_24	micro	Jacks neue Wohnung in Sondon City war zwar recht klein, dafür jedoch bereits möbiliert.	no	13	8	89.6825	no
AU02_25	micro	In seinem neuen Job wurde Jack als Mittelsmann zwischen der Entwicklungs- und der Testabteilung eingesetzt.	yes	14	9	80.9524	no
AU02_26	micro	In der neuen Firma arbeitete Jack daran mit, ein Flugzeug für das Militär zu verbessern.	no	14	7	88.0952	no
AU02_27	micro	Mit seinen neuen Arbeitskollegen spielte Jack gern Karten oder schaute Baseball.	yes	15	9	79.3651	yes
AU02_28	micro	Als Patricias Tasche riss, half Jack ihr beim Auflesen ihrer Einkäufe und schenkte ihr seine eigene Tasche.	yes	15	8	88.0952	yes
AU02_29	micro	Bei seiner ersten Begegnung mit Patricia war Jack plötzlich sehr nervös und plauderte daher wild drauf los.	no	15	8	98.4127	no
AU02_30	micro	Patricia arbeitete mit drei anderen Frauen in einem italienischen Restaurant im Einkaufszentrum.	no	16	8	80.1587	no
AU02_31	micro	Um Patricia wiederzusehen, aß Jack fast jeden Tag in dem Restaurant, in dem sie arbeitete.	yes	16	9	85.7143	yes
AU02_32	micro	Nach einiger Zeit war es Patricia, die sich traute, Jack auf ein erstes gemeinsames Date einzuladen.	no	16	8	93.6508	no
AU02_33	micro	Bei ihrem ersten Date führte Jack Patricia in ein italienisches Lokal aus.	yes	17	8	84.9206	no
AU02_34	micro	In ihrer Anfangszeit besuchten Jack und Patricia zusammen Basketballspiele.	no	17	7	84.127	no
AU02_35	micro	Drei Monate nachdem Jack und Patricia zusammenkamen, fand ihre Hochzeit statt.	yes	18	8	78.5714	no
AU02_36	micro	Patricia und Jack bekamen einen Sohn, den sie John nannten.	yes	19	9	99.2063	no
AU02_37	micro	Nur Hausfrau zu sein, war Patricia nicht anspruchsvoll genug, weswegen sie nach einigen Jahren einen Bürojob annahm.	no	19	9	71.4286	no
AU02_38	micro	Nachdem er eines Morgens inmitten des Sandes der Halbwüste aufwachte, irrte Jack orientierungslos umher, bis ihn seine Kräfte verließen.	yes	20	7	88.0952	yes
AU02_39	micro	Nach dem Zusammentreffen mit Jack reiste der Erzähler noch weiter nach New York und Chicago.	yes	22	8	70.6349	no
AU02_40	micro	Die Begegnung mit Jack war das letzte Erlebnis des Erzählers in Amerika.	no	22	9	87.3016	no
AU02_41	inference	Der Erzähler entschied sich, nach Amerika zu reisen, um seine Vorurteile gegen das Land zu hinterfragen.	no	2	9	66.6667	no
AU02_42	inference	Jack war ein Patriot.	yes	5	9	85.7143	no
AU02_43	inference	Als er einwilligte, die Atombombe über Japan abzuwerfen, war Jack die Tragweite seines Handelns völlig bewusst.	no	5	9	85.7143	yes
AU02_44	inference	Nach dem Krieg war Jack mit seiner beruflichen Situation unzufrieden.	yes	9	8	84.9206	no
AU02_45	inference	Nach dem Krieg war Jack froh darüber, eine normale Arbeit zu haben, die ihm ein sicheres und friedliches Leben ermöglichte.	no	9	8	47.619	no
AU02_46	inference	Die Unzufriedenheit darüber, keine Kinder haben zu können, führte zur Scheidung von Jack und Mary.	no	9	9	9.52381	yes
AU02_47	inference	Nach der Trennung von Mary war Jack bereit, alles hinter sich zu lassen und einen Neuanfang an einem anderen Ort zu wagen.	yes	10	9	94.4444	no
AU02_48	inference	Jack legte großen Wert auf den ersten Eindruck, den er bei anderen hinterließ.	yes	12	9	91.2698	no
AU02_49	inference	Jack legte keinen Wert auf sein Äußeres und war der Überzeugung, dass seine Erfahrung und sein Können entscheidend waren.	no	12	8	96.8254	no
AU02_50	inference	Jack war nur dann glücklich, wenn er erfolgreich einer bedeutungsvollen Arbeit nachging und das Gefühl hatte, gebraucht zu werden.	yes	14	8	82.5397	yes
AU02_51	inference	Für Jack war es Liebe auf den ersten Blick, als er Patricia zum ersten Mal begegnete.	yes	15	8	80.9524	no
AU02_52	inference	Auch wenn Jack und Patricia anfangs nicht dachten, dass sie füreinander bestimmt waren, verliebten sie sich mit der Zeit.	no	17	9	79.3651	no
AU02_53	inference	Anders als Jack hatte Patricia ihre Arbeit als Belastung empfunden und ging nun darin auf, Hausfrau zu sein.	no	19	8	97.619	no
AU02_54	inference	Nach Jacks Flugzeugunfall während des Krieges bildete er sich ein, in Sandon City ein perfektes Leben zu führen.	no	20	9	84.9206	no
AU02_55	inference	Sandon City und alle Menschen, die Jack dort kennengelernt hatte, haben niemals wirklich existiert.	yes	21	9	87.3016	no
AU02_56	inference	Sowohl die Amerikaner als auch die Japaner waren blind für die Konsequenzen ihrer Taten während des Krieges.	yes	21	8	80.9524	no
AU02_57	inference	Jack suchte vergebens nach seiner nicht existierenden Familie, nachdem er aus dem Koma erwachte.	no	22	8	48.4127	yes
AU02_58	inference	Jacks perfektes Leben nach dem Krieg war eine Illusion, die seine Schuldgefühle aufgrund seiner Taten im Krieg gegen Japan hervorriefen.	yes	overall	9	81.746	no
AU02_59	inference	Als der Erzähler ihm in der Wüste begegnete, war Jack ein obdachloser Kriegsveteran.	yes	overall	8	74.6032	no
AU02_60	inference	Sowohl Jack als auch der Erzähler versuchten, ihre Sorgen in Alkohol zu ertränken.	no	overall	8	99.2063	no

## Sheet: Story2_Medaille_wh-quest
Item code	Level	Item	Paragraph	Rating score	Accuracy rate	Selected for CFA?
WF02_01	micro	Welche Stadt hatte der Erzähler auf seiner Reise bereits besucht?	2	8	61.9048	yes
WF02_02	micro	Wonach suchte der Mann, den der Erzähler in der Wüste traf?	3	9	47.619	yes
WF02_03	micro	Wo absolvierte Jack seine Ausbildung?	5	8	46.0317	yes
WF02_04	micro	Was wünschten sich Jack und seine erste Frau?	6	9	97.619	no
WF02_05	micro	Warum zog Jack nach der Trennung von seiner ersten Frau in ein Motelzimmer?	10	8	41.2698	yes
WF02_06	micro	Warum war ein gepflegtes Äußeres bei Vorstellungsgesprächen wichtig für Jack?	12	8	47.619	no
WF02_07	micro	Woran arbeiteten Jack und seine Kollegen in der Flugzeugfirma?	14	9	42.0635	yes
WF02_08	micro	Was fehlte Jack trotz der neuen Arbeit und den netten Arbeitskollegen?	15	8	57.1429	no
WF02_09	micro	In was für ein Restaurant lud Jack Patricia bei ihrem ersten Date ein?	17	8	74.6032	no
WF02_10	micro	Warum stellten Jack und Patricia eine Haushaltshilfe ein?	19	9	80.1587	yes
WF02_11	inference	Wie reagierte Jack, als der Erzähler ihm seine Hilfe anbot?	3	8	34.9206	no
WF02_12	inference	Warum übernahm Jack das Abwerfen der Atombombe?	7	8	66.6667	yes
WF02_13	inference	Warum trennten sich Jack und seine erste Frau?	9	8	91.2698	yes
WF02_14	inference	Warum wünschte sich Jack so sehr, die Stelle als Flugingenieur zu bekommen?	10	8	9.52381	no
WF02_15	inference	Warum hatten es weder Jack noch Patricia eilig, eine Beziehung einzugehen?	17	9	43.6508	yes
WF02_16	inference	Was realisierte Jack gerade noch, bevor er in der Realität erwachte?	19	8	33.3333	yes

## Sheet: Story2_Medaille_summary
Item code	Level	Item	Accuracy rate	Selected for CFA (yes/no statements)?	Selected for CFA (wh-questions)?
ZU02_01	macro	Erzähler reist durch Amerika	83.3333	no	no
ZU02_02	macro	Erzähler trifft in der Wüste auf Jack	92.0635	no	no
ZU02_03	macro	Jack sucht eine Stadt (Sandon City)	39.6825	yes	no
ZU02_04	macro	Stadt ist auf Landkarte nicht eingezeichnet	15.873	no	no
ZU02_05	macro	Jack war Pilot im Zweiten Weltkrieg	91.2698	yes	yes
ZU02_06	macro	Jack hat eine Atombombe über Japan abgeworfen	91.2698	no	no
ZU02_07	macro	Jack war nach Kriegsende unzufrieden im Beruf	15.0794	yes	yes
ZU02_08	macro	Scheidung von seiner Frau Mary (unerfüllter Kinderwunsch)	75.3968	yes	no
ZU02_09	macro	Neuanfang / Neuer Job in Sandon City	72.2222	no	no
ZU02_10	macro	Jack kam mit Patricia zusammen	89.6825	no	no
ZU02_11	macro	Jack und Patricia bekamen einen Sohn	89.6825	no	no
ZU02_12	macro	Alles war perfekt	66.6667	yes	yes
ZU02_13	macro	Jack wachte einsam in der Wüste auf	79.3651	no	no
ZU02_14	macro	Halluzination von seinem Sohn	68.254	yes	yes
ZU02_15	macro	Sohn erklärte, Sandon City = Hiroshima	73.0159	no	no
ZU02_16	macro	Seitdem irrte Jack in der Wüste herum (suchte seine Familie)	26.1905	yes	yes

## Sheet: Story2_Medaille_PhiCoef
#2	WF01	WF02	WF03	WF04	WF05	WF06	WF07	WF08	WF09	WF10	WF11	WF12	WF13	WF14	WF15	WF16	AU01	AU02	AU03	AU04	AU05	AU06	AU07	AU08	AU09	AU10	AU11	AU12	AU13	AU14	AU15	AU16	AU17	AU18	AU19	AU20	AU21	AU22	AU23	AU24	AU25	AU26	AU27	AU28	AU29	AU30	AU31	AU32	AU33
WF01	1	0.0607716	0.19986	-0.0153141	0.126461	0.0934947	0.0725173	0.080203	0.293216	0.101474	0.0946843	0.138675	0.162663	0.0318142	-0.0674747	0.312019	0.238956	0.0531014	0.216281	0.0916924	0.114018	0.217161	-0.0489444	-0.125	0.00667201	-0.0406744	-0.011028	NA	0.126137	0.208301	NA	-0.0108739	0.132438	0.161894	0.161894	0.0638304	0.128967	-0.0996271	0.114018	0.163739	0.118913	0.0144187	0.0442308	-0.0360469	0.0311335	0.0195143	0.193488	-0.0702134	0.263148
WF02	0.0607716	1	0.0440284	0.0446718	0.104519	0.0454545	0.378618	0.151383	0.0452	0.115745	0.00158734	0.13484	0.125996	0.123738	0.154104	0.13484	-0.0826126	0.0258164	0.00701	0.031011	0.0852803	0.0196423	0.10358	-0.0607716	-0.110287	0.0683128	0.125996	NA	-0.0422927	-0.0852803	NA	-0.0422927	-0.0139973	-0.00605449	-0.00605449	-0.0775814	-0.0317468	-0.133199	0.0852803	-0.0422904	0.0578122	0.30143	0.0934947	-0.09113	-0.133199	-0.00379492	-0.1557	-0.0775814	-0.0422927
WF03	0.19986	0.0440284	1	0.0397887	0.131427	0.0440284	0.116222	0.0275799	0.0998737	0.100135	0.0917222	0.0112594	0.116402	-0.028414	-0.170724	0.0562972	0.0431146	0.151763	-0.0046828	0.0246001	0.0826047	0.205022	0.153347	0.0624561	0.10401	0.0510382	0.0599917	NA	0.122191	-0.0178027	NA	-0.0113009	0.0944396	0.117291	-0.137513	-0.0207303	-0.00848298	-0.137513	0.0826047	-0.000830904	0.0424815	0.093656	0.15614	0.093656	-0.0101113	0.0202806	0.10401	0.175171	0.0331964
WF04	-0.0153141	0.0446718	0.0397887	1	0.130916	-0.0595623	-0.0778342	-0.0300557	0.0284754	0.0528356	0.00520002	0	0.136121	0.0506695	-0.0724762	0.110432	0.143774	0.143774	-0.0574106	0.234927	-0.0139686	0.00804336	0.146733	0.0153141	0.233778	0.161952	0.136121	NA	-0.0658102	-0.0349215	NA	-0.0658102	0.339321	-0.0198341	-0.0198341	-0.0406642	0.00520002	-0.0198341	-0.0139686	0.118167	-0.0757554	0.103339	0.0490051	0.103339	-0.0198341	-0.0776994	-0.0637577	0.38631	0.0796649
WF05	0.126461	0.104519	0.131427	0.130916	1	0.072241	-0.0611639	-0.0558436	-0.029393	0.1341	0.129896	0.011399	0.0879304	0.0575325	-0.0877104	0.159586	0.242689	0.0226975	0.0592607	-0.0773369	0.0749775	0.0730625	0.0672112	-0.0268729	0.0197437	-0.00121579	0.030821	NA	0.0829472	-0.0396515	NA	0.0378983	0.186487	0.106461	0.106461	-0.178392	0.0960798	0.106461	0.0749775	0.0723436	-0.0449631	0.0592607	0.188427	0.00948171	-0.0225206	-0.108435	0.111881	0.0860479	-0.00715062
WF06	0.0934947	0.0454545	0.0440284	-0.0595623	0.072241	1	0.0889062	0.0229367	0.0452	0.0758985	0.00158734	0.13484	0.125996	-0.038668	0.154104	-0.03371	0.0619595	-0.154899	0.05608	-0.131797	0.0852803	0.0883905	0.10358	0.102844	-0.110287	-0.0826945	0.238588	NA	-0.0422927	0.13858	NA	0.135337	0.0447914	-0.133199	-0.00605449	0.0527554	0.168258	0.12109	0.0852803	0.00995068	0.0578122	0.00701	0.17203	0.15422	-0.00605449	-0.00379492	0.253012	-0.012413	0.0909292
WF07	0.0725173	0.378618	0.116222	-0.0778342	-0.0611639	0.0889062	1	0.0556918	0.0170016	0.0611087	0.0840421	0.125048	-0.0212448	0.161696	0.0604586	0.0795763	-0.0774843	0.105344	0.0650096	0.00849701	0.0762117	0.187956	-0.0472032	-0.0394116	-0.15752	0.0839645	-0.0212448	NA	0.0894964	0.0395438	NA	0.0445699	0.0122728	-0.0204176	-0.0204176	0.0900001	0.0503182	-0.149049	0.0762117	0.130452	0.0448409	0.263584	0.0769314	0.0153659	-0.0204176	-0.180767	-0.15752	-0.0418605	-0.045283
WF08	0.080203	0.151383	0.0275799	-0.0300557	-0.0558436	0.0229367	0.0556918	1	0.047371	0.0114897	0.0961183	0.102062	0.186677	0.0624391	0.180162	0.136083	-0.114639	0.104218	-0.0212238	0.0704179	0.10328	-0.0594701	0.16104	0.0849208	-0.0327364	-0.0163285	-0.0405821	NA	0.0832308	-0.118341	NA	-0.0960355	-0.0762821	0.146647	0.0183309	0.16912	0.12976	-0.109985	0.10328	0.0225954	-0.011669	-0.0707461	0.192487	0.176865	0.0183309	0.0919176	-0.0327364	0.103351	0.0384142
WF09	0.293216	0.0452	0.0998737	0.0284754	-0.029393	0.0452	0.0170016	0.047371	1	0.212632	0.0831722	0.206284	0.0779219	-0.12127	-0.0746948	0.103142	0.0671418	0.191552	0.0107242	0.161599	0.153297	0.0826367	0.0310499	-0.105486	0.178647	0.070818	0.271701	NA	0.161753	0.0407705	NA	0.00889642	0.0985031	0.0717839	0.0717839	-0.00237375	0.236161	-0.0740995	0.153297	-0.0180773	0.181309	0.0107242	0.107989	0.0670263	-0.0740995	0.258351	0.282858	0.0723994	0.620323
WF10	0.101474	0.115745	0.100135	0.0528356	0.1341	0.0758985	0.0611087	0.0114897	0.212632	1	-0.0530098	0.154791	0.198633	0.0258266	0.116876	0.14072	0.156264	0.156264	0.124366	0.00080908	0.179778	0.140417	0.222036	0.185386	0.138116	-0.0829233	0.128133	NA	-0.0428127	0.169098	NA	0.068412	0.00116861	-0.0631849	-0.0631849	0.115293	0.0304806	-0.0631849	0.179778	0.0929419	0.113426	0.0629147	0.188898	0.185818	0.0960411	0.201584	0.0243733	0.115293	0.124024
WF11	0.0946843	0.00158734	0.0917222	0.00520002	0.129896	0.00158734	0.0840421	0.0961183	0.0831722	-0.0530098	1	-0.011772	0.0496166	0.0459118	0.0602094	0.0470882	0.171294	0.133429	0.0636479	0.0636234	-0.122103	0.130329	0.0303061	0.0424447	0.0611693	0.0445728	0.0496166	NA	-0.110031	-0.0707303	NA	0.0295385	0.0918958	0.0930301	0.0930301	-0.0140882	0.12694	-0.0401721	0.0655186	0.193727	0.0161511	0.0636479	-0.120151	0.0636479	-0.0401721	0.0304806	0.0135932	0.122459	-0.0169846
WF12	0.138675	0.13484	0.0112594	0	0.011399	0.13484	0.125048	0.102062	0.206284	0.154791	-0.011772	1	0.198811	0.114708	0.0113155	0.107143	0.114876	0.076584	0.103975	0.28748	0.126491	0.145671	0.166091	0	-0.0481125	-0.0666607	0.198811	NA	-0.109778	0.0790569	NA	0.219556	0.0415227	0.0449013	0.0449013	0.0230144	0.0235441	-0.0898027	-0.0632456	-0.0184491	0.0857493	0.0519875	0.05547	0.103975	-0.0898027	-0.0562878	-0.0481125	-0.115072	0.266603
WF13	0.162663	0.125996	0.116402	0.136121	0.0879304	0.125996	-0.0212448	0.186677	0.0779219	0.198633	0.0496166	0.198811	1	0.00456103	0.102134	0.0397621	0.199457	0.0715608	0.0599469	0.0811588	0.2892	-0.0246169	0.221238	0.011028	0.114783	0.0312768	0.203162	NA	-0.130326	0.0628695	NA	0.0268136	0.117223	-0.0392782	-0.0392782	0.0347738	0.108595	-0.0392782	-0.0276626	0.17239	0.0647819	-0.0268728	0.120206	0.233586	-0.0392782	0.128133	-0.0459134	0.265379	0.183954
WF14	0.0318142	0.123738	-0.028414	0.0506695	0.0575325	-0.038668	0.161696	0.0624391	-0.12127	0.0258266	0.0459118	0.114708	0.00456103	1	-0.0129798	0	-0.0527087	-0.0527087	0.119268	-0.0725476	0.0290191	0.100258	-0.104786	0.0795356	0.0551888	0.113168	0.100343	NA	-0.0899455	0.0725476	NA	-0.0899455	0.0952597	0.0412043	0.0412043	0.0844777	-0.0675173	0.0412043	0.0290191	-0.0677201	-0.118033	0.0357803	-0.101806	-0.047707	0.0412043	-0.109763	-0.331133	-0.248153	-0.1655
WF15	-0.0674747	0.154104	-0.170724	-0.0724762	-0.0877104	0.154104	0.0604586	0.180162	-0.0746948	0.116876	0.0602094	0.0113155	0.102134	-0.0129798	1	0.158417	-0.0580613	0.014732	-0.121183	0.0149637	0.0787222	-0.0337911	-0.0967894	0.0674747	0.0391981	-0.012974	0.158825	NA	-0.0315872	-0.0286263	NA	0.0578507	0.0216132	-0.0162586	-0.0162586	0.0979177	0.0602094	-0.0162586	0.0787222	0.140705	0.100911	-0.0223541	0.0928955	0.0270602	0.111778	0.197129	0.0849292	-0.0989594	-0.0763061
WF16	0.312019	0.13484	0.0562972	0.110432	0.159586	-0.03371	0.0795763	0.136083	0.103142	0.14072	0.0470882	0.107143	0.0397621	0	0.158417	1	0.076584	0.038292	0.20795	0.057496	0.0632456	0.218507	0.0830455	-0.0693375	0.0481125	-0.093325	0.0994053	NA	0.0627301	0.0790569	NA	0.0156825	0.14533	0.0898027	0.0898027	0.0460287	-0.0588602	-0.0449013	0.0632456	0.129143	-0.0428746	0.103975	0.11094	0.103975	0.0898027	0.0562878	0.096225	0.115072	0.0627301
AU01	0.238956	-0.0826126	0.0431146	0.143774	0.242689	0.0619595	-0.0774843	-0.114639	0.0671418	0.156264	0.171294	0.114876	0.199457	-0.0527087	-0.0580613	0.076584	1	0.178886	0.00398141	0.248785	-0.0532795	0.0697256	0.0254398	0.207096	0.0663237	0.0602407	-0.0563351	NA	-0.0996856	0.036327	NA	0.0516443	0.158999	0.0687744	0.213201	0.0669762	0.171294	-0.0756519	-0.0532795	0.27269	-0.0591032	0.0597212	0.0531014	0.0597212	0.213201	-0.0700496	0.0663237	0.141002	0.0516443
AU02	0.0531014	0.0258164	0.151763	0.143774	0.0226975	-0.154899	0.105344	0.104218	0.191552	0.156264	0.133429	0.076584	0.0715608	-0.0527087	0.014732	0.038292	0.178886	1	0.0597212	0.248785	0.150151	-0.125506	0.158999	0.0955826	0.117909	0.103124	-0.0563351	NA	0.0516443	-0.0484359	NA	0.0516443	0.0922193	0.0687744	-0.0756519	0.0669762	0.0198341	-0.0756519	0.150151	0.154006	0.124773	0.00398141	0.231522	0.0597212	0.0687744	0.111002	0.0663237	0.141002	0.152531
AU03	0.216281	0.00701	-0.0046828	-0.0574106	0.0592607	0.05608	0.0650096	-0.0212238	0.0107242	0.124366	0.0636479	0.103975	0.0599469	0.119268	-0.121183	0.20795	0.00398141	0.0597212	1	-0.0747268	-0.0328798	0.0719444	-0.107933	-0.11535	0.06003	-0.201001	-0.113692	NA	-0.0179365	0.263038	NA	-0.0179365	0.0733946	0.149396	-0.0466862	0.105288	-0.039168	-0.0466862	-0.0328798	-0.0441195	-0.0534947	-0.0594595	0.11535	0.0918919	-0.0466862	-0.0599884	-0.010005	-0.0957168	-0.0179365
AU04	0.0916924	0.031011	0.0246001	0.234927	-0.0773369	-0.131797	0.00849701	0.0704179	0.161599	0.00080908	0.0636234	0.28748	0.0811588	-0.0725476	0.0149637	0.057496	0.248785	0.248785	-0.0747268	1	-0.0181818	-0.0481592	0.241126	-0.175412	0.0331953	0.0820203	0.0811588	NA	-0.0856598	-0.0454545	NA	-0.0856598	0.0907208	-0.0258164	-0.0258164	-0.0529293	0.148906	-0.0258164	-0.0181818	0.19836	0.00493024	-0.0747268	-0.0031893	0.176355	-0.0258164	-0.101135	0.0331953	0.113798	0.141564
AU05	0.114018	0.0852803	0.0826047	-0.0139686	0.0749775	0.0852803	0.0762117	0.10328	0.153297	0.179778	-0.122103	0.126491	0.2892	0.0290191	0.0787222	0.0632456	-0.0532795	0.150151	-0.0328798	-0.0181818	1	-0.0598849	0.304631	0.0701646	0.219089	-0.0489055	-0.0276626	NA	-0.0376903	-0.02	NA	-0.0376903	-0.0262613	-0.0113592	-0.0113592	-0.0232889	-0.122103	-0.0113592	-0.008	-0.0303373	0.184391	-0.0328798	0.175412	0.243311	-0.0113592	0.179778	0.219089	-0.0232889	0.212256
AU06	0.217161	0.0196423	0.205022	0.00804336	0.0730625	0.0883905	0.187956	-0.0594701	0.0826367	0.140417	0.130329	0.145671	-0.0246169	0.100258	-0.0337911	0.218507	0.0697256	-0.125506	0.0719444	-0.0481592	-0.0598849	1	-0.00604868	0.0303015	0.0700862	-0.0398133	0.157838	NA	0.10166	0.0921307	NA	0.197609	0.0574624	0.0523267	0.189684	-0.103929	0.0943167	-0.0850309	-0.0598849	-0.0577812	-0.0624561	0.0719444	-0.0020201	0.0189327	-0.0850309	-0.0317732	-0.0280345	0.0368779	0.00571124
AU07	-0.0489444	0.10358	0.153347	0.146733	0.0672112	0.10358	-0.0472032	0.16104	0.0310499	0.222036	0.0303061	0.166091	0.221238	-0.104786	-0.0967894	0.0830455	0.0254398	0.158999	-0.107933	0.241126	0.304631	-0.00604868	1	-0.0115163	0.215758	-0.0907883	0.117223	NA	-0.0416756	-0.0656532	NA	-0.123725	0.0224138	-0.0372885	-0.0372885	-0.0764496	-0.0928734	-0.0372885	-0.0262613	0.0934587	0.0818925	0.0733946	0.140499	0.254722	-0.0372885	0.148414	0.0479463	0.284775	0.122422
AU08	-0.125	-0.0607716	0.0624561	0.0153141	-0.0268729	0.102844	-0.0394116	0.0849208	-0.105486	0.185386	0.0424447	0	0.011028	0.0795356	0.0674747	-0.0693375	0.207096	0.0955826	-0.11535	-0.175412	0.0701646	0.0303015	-0.0115163	1	0.040032	0.00184884	0.011028	NA	-0.171807	-0.208301	NA	0.0108739	-0.0115163	-0.0311335	0.0996271	0.0702134	0.0424447	-0.0311335	0.0701646	0.0511685	-0.0356739	0.136978	-0.00384615	-0.11535	0.0996271	0.185386	-0.193488	-0.0638304	-0.171807
AU09	0.00667201	-0.110287	0.10401	0.233778	0.0197437	-0.110287	-0.15752	-0.0327364	0.178647	0.138116	0.0611693	-0.0481125	0.114783	0.0551888	0.0391981	0.0481125	0.0663237	0.117909	0.06003	0.0331953	0.219089	0.0700862	0.215758	0.040032	1	0.100065	0.034435	NA	0.0814889	0.121716	NA	0.0814889	0.215758	0.129619	-0.0518476	-0.0132874	-0.176711	-0.0518476	-0.0365148	-0.0639094	-0.0247537	-0.08004	0.0160128	0.06003	0.129619	0.194987	0.157407	0.358758	0.208249
AU10	-0.0406744	0.0683128	0.0510382	0.161952	-0.00121579	-0.0826945	0.0839645	-0.0163285	0.070818	-0.0829233	0.0445728	-0.0666607	0.0312768	0.113168	-0.012974	-0.093325	0.0602407	0.103124	-0.201001	0.0820203	-0.0489055	-0.0398133	-0.0907883	0.00184884	0.100065	1	-0.0355177	NA	0.0330349	-0.122264	NA	-0.0723423	0.118468	-0.0694412	-0.0694412	0.0122732	0.0841234	0.0814138	-0.0489055	0.0624752	0.0228644	0.0901037	-0.0924418	-0.0845589	-0.0694412	0.0116318	-0.0615786	0.244237	0.0330349
AU11	-0.011028	0.125996	0.0599917	0.136121	0.030821	0.238588	-0.0212448	-0.0405821	0.271701	0.128133	0.0496166	0.198811	0.203162	0.100343	0.158825	0.0994053	-0.0563351	-0.0563351	-0.113692	0.0811588	-0.0276626	0.157838	0.117223	0.011028	0.034435	-0.0355177	1	NA	0.0268136	0.0628695	NA	0.105384	0.117223	-0.0392782	-0.0392782	-0.0805288	0.167573	-0.0392782	-0.0276626	0.0799595	0.207984	0.0599469	-0.0187477	0.233586	-0.0392782	0.0576317	0.034435	0.0347738	0.183954
AU12	NA	NA	NA	NA	NA	NA	NA	NA	NA	NA	NA	NA	NA	NA	NA	NA	NA	NA	NA	NA	NA	NA	NA	NA	NA	NA	NA	NA	NA	NA	NA	NA	NA	NA	NA	NA	NA	NA	NA	NA	NA	NA	NA	NA	NA	NA	NA	NA	NA
AU13	0.126137	-0.0422927	0.122191	-0.0658102	0.0829472	-0.0422927	0.0894964	0.0832308	0.161753	-0.0428127	-0.110031	-0.109778	-0.130326	-0.0899455	-0.0315872	0.0627301	-0.0996856	0.0516443	-0.0179365	-0.0856598	-0.0376903	0.10166	-0.0416756	-0.171807	0.0814889	0.0330349	0.0268136	NA	1	0.218207	NA	0.0703394	0.0403733	0.301383	0.123933	0.0721847	0.0295385	-0.0535167	-0.0376903	-0.0700174	0.134477	-0.0179365	0.113958	-0.0179365	0.301383	0.0127997	0.27163	0.0721847	0.256272
AU14	0.208301	-0.0852803	-0.0178027	-0.0349215	-0.0396515	0.13858	0.0395438	-0.118341	0.0407705	0.169098	-0.0707303	0.0790569	0.0628695	0.0725476	-0.0286263	0.0790569	0.036327	-0.0484359	0.263038	-0.0454545	-0.02	0.0921307	-0.0656532	-0.208301	0.121716	-0.122264	0.0628695	NA	0.218207	1	NA	0.114063	-0.0656532	-0.0283981	-0.0283981	0.247445	0.00744529	-0.0283981	-0.02	0.0466728	0.176256	0.0328798	0.0701646	0.0328798	0.269782	-0.111249	0.121716	-0.0582223	0.114063
AU15	NA	NA	NA	NA	NA	NA	NA	NA	NA	NA	NA	NA	NA	NA	NA	NA	NA	NA	NA	NA	NA	NA	NA	NA	NA	NA	NA	NA	NA	NA	NA	NA	NA	NA	NA	NA	NA	NA	NA	NA	NA	NA	NA	NA	NA	NA	NA	NA	NA
AU16	-0.0108739	-0.0422927	-0.0113009	-0.0658102	0.0378983	0.135337	0.0445699	-0.0960355	0.00889642	0.068412	0.0295385	0.219556	0.0268136	-0.0899455	0.0578507	0.0156825	0.0516443	0.0516443	-0.0179365	-0.0856598	-0.0376903	0.197609	-0.123725	0.0108739	0.0814889	-0.0723423	0.105384	NA	0.0703394	0.114063	NA	1	0.0403733	-0.0535167	-0.0535167	0.0721847	0.0760616	-0.0535167	-0.0376903	-0.0700174	0.0215163	0.119033	0.00434955	0.119033	-0.0535167	0.179637	0.144869	-0.018768	0.194294
AU17	0.132438	-0.0139973	0.0944396	0.339321	0.186487	0.0447914	0.0122728	-0.0762821	0.0985031	0.00116861	0.0918958	0.0415227	0.117223	0.0952597	0.0216132	0.14533	0.158999	0.0922193	0.0733946	0.0907208	-0.0262613	0.0574624	0.0224138	-0.0115163	0.215758	0.118468	0.117223	NA	0.0403733	-0.0656532	NA	0.0403733	1	-0.0372885	0.197629	-0.0764496	0.0303061	0.197629	-0.0262613	0.286505	0.00712109	-0.0172693	0.213052	0.0733946	-0.0372885	-0.0724539	0.0479463	0.284775	0.122422
AU18	0.161894	-0.00605449	0.117291	-0.0198341	0.106461	-0.133199	-0.0204176	0.146647	0.0717839	-0.0631849	0.0930301	0.0449013	-0.0392782	0.0412043	-0.0162586	0.0898027	0.0687744	0.0687744	0.149396	-0.0258164	-0.0113592	0.0523267	-0.0372885	-0.0311335	0.129619	-0.0694412	-0.0392782	NA	0.301383	-0.0283981	NA	-0.0535167	-0.0372885	1	-0.016129	-0.033068	0.0930301	-0.016129	-0.0113592	-0.0430761	-0.0616041	-0.0466862	0.0921551	-0.0466862	0.491935	-0.0631849	0.129619	-0.033068	-0.0535167
AU19	0.161894	-0.00605449	-0.137513	-0.0198341	0.106461	-0.00605449	-0.0204176	0.0183309	0.0717839	-0.0631849	0.0930301	0.0449013	-0.0392782	0.0412043	-0.0162586	0.0898027	0.213201	-0.0756519	-0.0466862	-0.0258164	-0.0113592	0.189684	-0.0372885	0.0996271	-0.0518476	-0.0694412	-0.0392782	NA	0.123933	-0.0283981	NA	-0.0535167	0.197629	-0.016129	1	-0.033068	0.0930301	-0.016129	-0.0113592	-0.0430761	-0.0616041	-0.0466862	-0.0647576	-0.0466862	-0.016129	-0.0631849	-0.0518476	-0.033068	0.123933
AU20	0.0638304	-0.0775814	-0.0207303	-0.0406642	-0.178392	0.0527554	0.0900001	0.16912	-0.00237375	0.115293	-0.0140882	0.0230144	0.0347738	0.0844777	0.0979177	0.0460287	0.0669762	0.0669762	0.105288	-0.0529293	-0.0232889	-0.103929	-0.0764496	0.0702134	-0.0132874	0.0122732	-0.0805288	NA	0.0721847	0.247445	NA	0.0721847	-0.0764496	-0.033068	-0.033068	1	0.122459	-0.033068	-0.0232889	0.232677	0.122355	0.00478584	0.108512	0.105288	0.227343	0.0336811	-0.106299	0.065678	0.163137
AU21	0.128967	-0.0317468	-0.00848298	0.00520002	0.0960798	0.168258	0.0503182	0.12976	0.236161	0.0304806	0.12694	0.0235441	0.108595	-0.0675173	0.0602094	-0.0588602	0.171294	0.0198341	-0.039168	0.148906	-0.122103	0.0943167	-0.0928734	0.0424447	-0.176711	0.0841234	0.167573	NA	0.0295385	0.00744529	NA	0.0760616	0.0303061	0.0930301	0.0930301	0.122459	1	-0.0401721	-0.122103	0.084267	0.0585478	0.0636479	0.0444037	0.0636479	0.0930301	0.0304806	0.108745	0.0541852	0.122585
AU22	-0.0996271	-0.133199	-0.137513	-0.0198341	0.106461	0.12109	-0.149049	-0.109985	-0.0740995	-0.0631849	-0.0401721	-0.0898027	-0.0392782	0.0412043	-0.0162586	-0.0449013	-0.0756519	-0.0756519	-0.0466862	-0.0258164	-0.0113592	-0.0850309	-0.0372885	-0.0311335	-0.0518476	0.0814138	-0.0392782	NA	-0.0535167	-0.0283981	NA	-0.0535167	0.197629	-0.016129	-0.016129	-0.033068	-0.0401721	1	-0.0113592	-0.0430761	0.100107	-0.0466862	0.0921551	0.149396	-0.016129	-0.0631849	0.129619	-0.033068	0.123933
AU23	0.114018	0.0852803	0.0826047	-0.0139686	0.0749775	0.0852803	0.0762117	0.10328	0.153297	0.179778	0.0655186	-0.0632456	-0.0276626	0.0290191	0.0787222	0.0632456	-0.0532795	0.150151	-0.0328798	-0.0181818	-0.008	-0.0598849	-0.0262613	0.0701646	-0.0365148	-0.0489055	-0.0276626	NA	-0.0376903	-0.02	NA	-0.0376903	-0.0262613	-0.0113592	-0.0113592	-0.0232889	-0.122103	-0.0113592	1	-0.0303373	-0.0433861	0.243311	0.175412	-0.0328798	-0.0113592	-0.0444994	-0.0365148	-0.0232889	-0.0376903
AU24	0.163739	-0.0422904	-0.000830904	0.118167	0.0723436	0.00995068	0.130452	0.0225954	-0.0180773	0.0929419	0.193727	-0.0184491	0.17239	-0.0677201	0.140705	0.129143	0.27269	0.154006	-0.0441195	0.19836	-0.0303373	-0.0577812	0.0934587	0.0511685	-0.0639094	0.0624752	0.0799595	NA	-0.0700174	0.0466728	NA	-0.0700174	0.286505	-0.0430761	-0.0430761	0.232677	0.084267	-0.0430761	-0.0303373	1	0.0348039	0.0364466	0.0849397	0.117013	0.165677	-0.168749	-0.0639094	0.12568	0.00289328
AU25	0.118913	0.0578122	0.0424815	-0.0757554	-0.0449631	0.0578122	0.0448409	-0.011669	0.181309	0.113426	0.0161511	0.0857493	0.0647819	-0.118033	0.100911	-0.0428746	-0.0591032	0.124773	-0.0534947	0.00493024	0.184391	-0.0624561	0.0818925	-0.0356739	-0.0247537	0.0228644	0.207984	NA	0.134477	0.176256	NA	0.0215163	0.00712109	-0.0616041	-0.0616041	0.122355	0.0585478	0.100107	-0.0433861	0.0348039	1	0.00891579	0.0523217	0.0713263	0.100107	0.0627463	0.206281	-0.0434162	0.247437
AU26	0.0144187	0.30143	0.093656	0.103339	0.0592607	0.00701	0.263584	-0.0707461	0.0107242	0.0629147	0.0636479	0.0519875	-0.0268728	0.0357803	-0.0223541	0.103975	0.0597212	0.00398141	-0.0594595	-0.0747268	-0.0328798	0.0719444	0.0733946	0.136978	-0.08004	0.0901037	0.0599469	NA	-0.0179365	0.0328798	NA	0.119033	-0.0172693	-0.0466862	-0.0466862	0.00478584	0.0636479	-0.0466862	0.243311	0.0364466	0.00891579	1	0.0547912	0.0162162	-0.0466862	-0.182891	-0.010005	0.00478584	0.119033
AU27	0.0442308	0.0934947	0.15614	0.0490051	0.188427	0.17203	0.0769314	0.192487	0.107989	0.188898	-0.120151	0.05547	0.120206	-0.101806	0.0928955	0.11094	0.0531014	0.231522	0.11535	-0.0031893	0.175412	-0.0020201	0.140499	-0.00384615	0.0160128	-0.0924418	-0.0187477	NA	0.113958	0.0701646	NA	0.00434955	0.213052	0.0921551	-0.0647576	0.108512	0.0444037	0.0921551	0.175412	0.0849397	0.0523217	0.0547912	1	0.11535	0.0921551	-0.0569817	0.184147	0.269364	0.113958
AU28	-0.0360469	-0.09113	0.093656	0.103339	0.00948171	0.15422	0.0153659	0.176865	0.0670263	0.185818	0.0636479	0.103975	0.233586	-0.047707	0.0270602	0.103975	0.0597212	0.0597212	0.0918919	0.176355	0.243311	0.0189327	0.254722	-0.11535	0.06003	-0.0845589	0.233586	NA	-0.0179365	0.0328798	NA	0.119033	0.0733946	-0.0466862	-0.0466862	0.105288	0.0636479	0.149396	-0.0328798	0.117013	0.0713263	0.0162162	0.11535	1	-0.0466862	-0.0599884	0.130065	0.105288	0.324488
AU29	0.0311335	-0.133199	-0.0101113	-0.0198341	-0.0225206	-0.00605449	-0.0204176	0.0183309	-0.0740995	0.0960411	-0.0401721	-0.0898027	-0.0392782	0.0412043	0.111778	0.0898027	0.213201	0.0687744	-0.0466862	-0.0258164	-0.0113592	-0.0850309	-0.0372885	0.0996271	0.129619	-0.0694412	-0.0392782	NA	0.301383	0.269782	NA	-0.0535167	-0.0372885	0.491935	-0.016129	0.227343	0.0930301	-0.016129	-0.0113592	0.165677	0.100107	-0.0466862	0.0921551	-0.0466862	1	-0.0631849	0.129619	-0.033068	-0.0535167
AU30	0.0195143	-0.00379492	0.0202806	-0.0776994	-0.108435	-0.00379492	-0.180767	0.0919176	0.258351	0.201584	0.0304806	-0.0562878	0.128133	-0.109763	0.197129	0.0562878	-0.0700496	0.111002	-0.0599884	-0.101135	0.179778	-0.0317732	0.148414	0.185386	0.194987	0.0116318	0.0576317	NA	0.0127997	-0.111249	NA	0.179637	-0.0724539	-0.0631849	-0.0631849	0.0336811	0.0304806	-0.0631849	-0.0444994	-0.168749	0.0627463	-0.182891	-0.0569817	-0.0599884	-0.0631849	1	0.0812444	0.0336811	0.179637
AU31	0.193488	-0.1557	0.10401	-0.0637577	0.111881	0.253012	-0.15752	-0.0327364	0.282858	0.0243733	0.0135932	-0.0481125	-0.0459134	-0.331133	0.0849292	0.096225	0.0663237	0.0663237	-0.010005	0.0331953	0.219089	-0.0280345	0.0479463	-0.193488	0.157407	-0.0615786	0.034435	NA	0.27163	0.121716	NA	0.144869	0.0479463	0.129619	-0.0518476	-0.106299	0.108745	0.129619	-0.0365148	-0.0639094	0.206281	-0.010005	0.184147	0.130065	0.129619	0.0812444	1	0.0797241	0.39839
AU32	-0.0702134	-0.0775814	0.175171	0.38631	0.0860479	-0.012413	-0.0418605	0.103351	0.0723994	0.115293	0.122459	-0.115072	0.265379	-0.248153	-0.0989594	0.115072	0.141002	0.141002	-0.0957168	0.113798	-0.0232889	0.0368779	0.284775	-0.0638304	0.358758	0.244237	0.0347738	NA	0.0721847	-0.0582223	NA	-0.018768	0.284775	-0.033068	-0.033068	0.065678	0.0541852	-0.033068	-0.0232889	0.12568	-0.0434162	0.00478584	0.269364	0.105288	-0.033068	0.0336811	0.0797241	1	0.163137
AU33	0.263148	-0.0422927	0.0331964	0.0796649	-0.00715062	0.0909292	-0.045283	0.0384142	0.620323	0.124024	-0.0169846	0.266603	0.183954	-0.1655	-0.0763061	0.0627301	0.0516443	0.152531	-0.0179365	0.141564	0.212256	0.00571124	0.122422	-0.171807	0.208249	0.0330349	0.183954	NA	0.256272	0.114063	NA	0.194294	0.122422	-0.0535167	0.123933	0.163137	0.122585	0.123933	-0.0376903	0.00289328	0.247437	0.119033	0.113958	0.324488	-0.0535167	0.179637	0.39839	0.163137	1
AU34	0.0170375	0.0662652	-0.0345831	0.0746213	-0.165256	-0.107681	0.106147	0.106584	0.0958316	-0.0527304	-0.000723151	-0.122859	0.173422	-0.00704645	-0.0556085	-0.0153574	0.0376361	0.0870335	0.0415164	0.0229577	-0.0388514	-0.0559283	-0.0471884	-0.151208	-0.0531995	0.0720709	-0.134341	NA	-0.0616557	0.106841	NA	-0.0616557	-0.127536	-0.0551653	-0.0551653	0.065033	0.135952	-0.0551653	-0.0388514	-0.0759322	0.0658442	0.108581	-0.0604831	-0.0255485	-0.0551653	0.0561881	0.00886659	0.065033	0.059729
AU35	0.187767	-0.121716	0.0554376	-0.0815591	-0.0729624	0.0719232	-0.0251876	0.17309	0.00634796	0.0311785	-0.0231846	-0.123091	-0.0929932	-0.0282391	-0.0473567	0.246183	0.0848415	0.0848415	0.106654	-0.00707726	-0.0467099	-0.0149424	-0.0817775	-0.0284495	-0.102652	-0.101747	-0.0244719	NA	-0.00386077	0.0648749	NA	-0.0579116	0.0613332	-0.0663237	0.0884315	0.022663	0.0173885	0.0884315	0.17127	-0.0499603	-0.00703667	-0.0725245	0.211665	0.16638	-0.0663237	0.0796783	0.0631706	-0.0566575	0.104241
AU36	-0.0701646	-0.0938083	-0.0968468	-0.0139686	0.0749775	0.0852803	-0.104971	-0.0774597	-0.0521862	-0.0444994	-0.122103	-0.0632456	-0.0276626	0.0290191	0.0787222	0.0632456	-0.0532795	-0.0532795	-0.0328798	-0.0181818	-0.008	-0.0598849	-0.0262613	-0.114018	-0.0365148	0.163581	-0.0276626	NA	-0.0376903	-0.02	NA	-0.0376903	0.304631	-0.0113592	-0.0113592	-0.0232889	-0.122103	0.704273	-0.008	-0.0303373	0.184391	-0.0328798	0.175412	0.243311	-0.0113592	-0.0444994	0.219089	-0.0232889	0.212256
AU37	0.227397	0.0402015	0.0201415	0.0164622	0.0662714	0.0753778	0.00508394	0.162288	0.276759	0.302072	0.315877	0.149071	0.240059	0.0256495	0.0961486	0.186339	0.222621	0.142706	0.201496	0.141421	-0.0565685	0.184581	0.00928477	0.170548	0.0430331	0.0298116	0.0533465	NA	0.0280538	0.0235702	NA	0.0280538	0.0742781	0.0602414	0.200805	0.123508	0.168468	0.0602414	0.141421	0.074256	-0.0383482	0.201496	0.0682191	0.0929981	-0.0803219	0.213968	-0.0573775	0.123508	0.22443
AU38	0.216281	0.10515	-0.0046828	0.103339	0.10904	0.10515	0.164297	0.127343	0.123328	0.124366	0.0636479	0.311925	0.407226	0.119268	0.0270602	0.103975	0.115461	0.00398141	0.243243	0.0508142	0.243311	0.0719444	0.0733946	-0.0648844	0.06003	0.0318828	0.146767	NA	-0.0864214	0.147959	NA	0.187518	0.0733946	0.149396	-0.0466862	0.105288	0.115056	-0.0466862	-0.0328798	0.197579	0.0713263	0.167568	0.11535	0.318919	-0.0466862	-0.0599884	-0.010005	0.00478584	0.256003
AU39	0.0324669	-0.0481843	0.0710355	0.127912	-0.0612411	0.19606	0.125791	0.0754579	0.0641825	0.203569	-0.0394557	-0.0862556	0.109261	0.0904612	0.0404354	0.0492889	-0.0670016	-0.0273669	-0.183212	-0.0418002	0.13872	0.0583374	0.13303	-0.0324669	0.0355712	-0.0627556	0.170995	NA	0.117879	0.183142	NA	-0.0282136	0.0685614	-0.0818861	-0.0818861	0.117973	-0.112565	0.0575416	0.13872	0.0677454	0.086643	0.0858407	0.144905	0.139651	0.0575416	0.028784	0.0853709	0.0465085	0.215274
AU40	0.0934947	0.172727	0.0652835	0.0967888	0.0292038	0.0772727	0.180112	0.103215	0.106046	0.348184	0.0793671	0.084275	0.219823	-0.038668	0.0953615	0.26968	0.043888	0.0981025	-0.066595	0.166684	0.234521	0.157139	0.152571	0.151929	0.116775	0.0179771	0.0509345	NA	-0.0274902	0.0266501	NA	0.0391207	-0.0237954	-0.0484359	-0.0484359	-0.00155163	0.0293658	-0.0484359	0.234521	-0.0509972	0.0578122	0.30143	0.0411377	0.00701	-0.0484359	0.049334	0.116775	0.193954	0.105732
AU41	0.0346688	0.03371	-0.19141	0.110432	-0.0569951	-0.03371	-0.0795763	0.136083	0.0515711	0.112576	0.164809	0.0714286	0.198811	-0.114708	0.0792086	0.0714286	0.19146	0.19146	-0.0519875	0.114992	-0.0632456	0.0364179	0.103807	0.104006	0	0.0133321	0.139167	NA	-0.156825	0	NA	0.12546	-0.0207614	-0.0898027	0.0449013	0.0230144	0.129492	-0.0898027	-0.0632456	0.147592	0.0428746	0	-0.11094	-0.0519875	-0.0898027	0.112576	-0.0481125	0.0920575	0.0313651
AU42	0.286896	-0.0194625	0.0585057	0.0850102	0.0658123	0.162187	0.164084	-0.0785674	0.282858	0.0812444	0.156322	0.096225	-0.0459134	0.0551888	0.0391981	0.0481125	0.0147386	0.0663237	0.130065	0.0331953	-0.0365148	0.119147	-0.0359597	-0.3336	0.0925926	0.100065	0.195132	NA	0.27163	0.334719	NA	0.0814889	0.215758	0.129619	-0.0518476	0.0797241	0.156322	-0.0518476	-0.0365148	0.234334	0.206281	-0.08004	0.0720577	-0.010005	0.129619	-0.0324978	0.222222	0.0797241	0.144869
AU43	0.146784	-0.0648749	-0.0780076	-0.0637577	0.0197437	0.02595	0.0721968	0.196419	0.0223309	0.0812444	0.108745	-0.19245	-0.0459134	0.0551888	0.13066	0.0481125	0.169494	0.0147386	-0.08004	0.0331953	-0.0365148	0.119147	-0.119866	0.226848	-0.101852	-0.00769732	-0.0459134	NA	0.0814889	0.121716	NA	-0.108652	0.0479463	0.129619	0.129619	0.0797241	0.156322	-0.0518476	0.219089	0.159773	-0.0825123	-0.010005	0.128103	-0.010005	0.311086	0.0812444	-0.101852	-0.0132874	-0.0452716
AU44	0.0804667	0.00211463	0.122191	-0.0658102	-0.00715062	-0.0422927	0.224276	-0.0960355	0.00889642	-0.0428127	-0.0635077	0.12546	-0.0517564	-0.0143913	-0.165744	0.109778	0.152531	0.102088	0.187518	0.0279522	-0.0376903	0.149635	-0.123725	-0.0347964	0.0181086	-0.0723423	-0.0517564	NA	0.0703394	0.00991851	NA	0.380226	0.122422	-0.0535167	0.123933	0.0721847	0.0760616	-0.0535167	-0.0376903	-0.142928	-0.0349639	0.0505484	-0.0504548	-0.0179365	-0.0535167	-0.0428127	0.0814889	0.0721847	0.132317
AU45	0.0934947	-0.0181818	0.0440284	0.0446718	0.169075	0.140909	0.153287	0.0550482	0.118215	0.115745	0.0349215	0.06742	0.238588	-0.0928032	-0.00610314	0.06742	0.242675	0.242675	-0.04206	0.031011	-0.0938083	0.0540164	-0.0139973	0.070121	0.02595	-0.0449427	0.125996	NA	-0.0422927	0.0639602	NA	0.224151	0.0447914	-0.133199	-0.00605449	-0.012413	0.234927	-0.133199	0.0852803	0.114433	0.0982807	0.10515	0.0542269	0.00701	-0.00605449	0.0758985	0.02595	0.0527554	0.0909292
AU46	0.0318142	-0.038668	0.0258309	-0.126674	0.0575325	0.0696024	-0.0573762	-0.0468293	0.0650717	0.0258266	-0.0675173	-0.172062	-0.282784	-0.105263	-0.12201	-0.0573539	0.00878478	-0.237189	-0.131194	-0.0725476	-0.275681	-0.0167097	-0.104786	-0.0318142	-0.176604	0.177399	-0.0912206	NA	0.136717	-0.0544107	NA	-0.1655	-0.00476298	0.0412043	0.0412043	0.0844777	0.27277	0.0412043	0.0290191	0.0211625	-0.0491806	0.0357803	-0.101806	-0.047707	0.0412043	0.0258266	0.0551888	-0.0263993	-0.0143913
AU47	-0.0475651	0.161874	0.084963	-0.0378777	0.0625573	0.0231249	-0.00389921	0.070014	0.0176887	0.139973	0.0323022	0.122499	0.0477341	0.0786889	0.0737426	0.0244998	0.013134	0.013134	0.0178316	0.128186	-0.021693	0.0624561	0.185148	0.0475651	0	0.0320102	0.0477341	NA	0.0914441	0.108465	NA	-0.00537907	-0.0712109	-0.0308021	-0.0308021	-0.0631509	-0.113058	-0.0308021	0.368782	-0.0822637	-0.0294118	0.23181	-0.0380521	-0.0891579	-0.0308021	-0.120666	0	-0.0631509	-0.00537907
AU48	0.0468691	0.0696998	-0.0528285	-0.0483009	-0.0262885	0.0696998	-0.0212448	0.0162328	0.0133287	0.0576317	-0.00936163	0.0198811	-0.0956522	0.00456103	0.0454429	-0.0198811	-0.0563351	0.135509	0.320406	-0.0628695	-0.0276626	0.0362013	0.0132083	-0.104766	-0.0459134	-0.169107	-0.0956522	NA	0.105384	0.194895	NA	0.105384	-0.0908068	0.185679	-0.0392782	0.150076	0.0496166	-0.0392782	-0.0276626	-0.0124708	0.0647819	-0.0268728	0.050729	-0.0268728	-0.0392782	-0.0128692	0.195132	-0.0805288	0.0268136
AU49	0.0443888	0.172645	-0.0144162	-0.0282786	-0.0321089	-0.00863224	0.0625877	-0.156813	-0.105648	0.0234225	-0.0572757	-0.128037	-0.0560012	0.0587473	0.0680938	-0.0640184	-0.107861	-0.107861	0.0732195	-0.036808	-0.0161955	-0.0233141	-0.0531644	0.142044	0.184805	0.00853503	-0.0560012	NA	-0.0763018	-0.0404888	NA	-0.0763018	-0.0531644	-0.0229961	-0.0229961	0.138494	-0.0572757	-0.0229961	-0.0161955	0.236216	0.0274477	0.0732195	-0.0923287	-0.0665632	-0.0229961	0.0234225	-0.0739221	-0.047147	-0.0763018
AU50	-0.0164001	0.187371	0.0472707	-0.0718295	0.173228	0.103652	0.0954533	-0.0181052	0.11588	0.0857055	-0.0577759	0.118262	0.0799403	-0.0644368	0.109733	0.0591312	0.0113213	-0.0837773	0.0245927	-0.0934947	0.194469	0.0990579	0.0196423	0.0164001	0.0512092	-0.00315339	0.00587796	NA	0.0398751	-0.00467473	NA	0.156718	0.0196423	-0.0584116	-0.0584116	0.051713	0.0737861	0.108858	-0.0411377	-0.0872732	0.149579	0.153704	0.178761	0.0245927	-0.0584116	0.0857055	0.0512092	-0.0340217	0.0982968
AU51	-0.00594564	-0.0231249	0.083032	0.0568166	0.0371434	0.219686	-0.0370425	-0.093352	0.0884436	0.0627463	0.0585478	0.128624	-0.00681915	-0.186886	0.141663	0.0857493	0.124773	0.124773	0.00891579	0.212	-0.0433861	-0.106175	0.00712109	-0.0772934	0.0907635	0.118895	0.136383	NA	0.0215163	0.0813489	NA	-0.0349639	0.0818925	-0.0616041	-0.0616041	-0.0434162	-0.0262455	0.261817	0.184391	0.167691	0.125	-0.0534947	0.0523217	0.0713263	0.100107	0.0627463	0.148522	0.0394693	0.190957
AU52	-0.0769231	0.0542269	-0.0405965	0.0490051	0.029086	0.0934947	0.0769314	-0.0849208	-0.0271762	-0.00780571	0.0444037	0.05547	0.050729	-0.101806	0.0533521	0.027735	0.186917	0.0977066	-0.0663262	0.398663	-0.045607	-0.129286	-0.00460653	-0.00384615	-0.152122	0.0473302	0.050729	NA	-0.105259	-0.0219265	NA	0.0591539	-0.0771595	-0.0647576	-0.0647576	-0.0523409	0.126681	-0.0647576	0.175412	0.149412	-0.0975086	-0.0057675	0.0307692	0.0547912	0.0921551	-0.0569817	-0.040032	0.0280854	-0.0504548
AU53	0.0918846	0.0446718	-0.0646566	-0.0243902	0.130916	0.148906	-0.0778342	-0.0300557	-0.0911211	0.18337	0.00520002	0.110432	0.320543	0.0506695	0.137455	0.110432	0.0253719	-0.0930301	0.103339	-0.0317468	-0.0139686	-0.104564	-0.0458542	-0.0918846	-0.0637577	0.161952	-0.0483009	NA	-0.0658102	-0.0349215	NA	0.0796649	0.146733	-0.0198341	-0.0198341	-0.0406642	0.00520002	0.396682	-0.0139686	-0.0529713	0.189389	-0.0574106	0.0490051	0.264089	-0.0198341	0.0528356	0.0850102	-0.0406642	0.0796649
AU54	0.0804667	0.0909292	0.0331964	0.0796649	0.0829472	0.0465219	0.0445699	0.0832308	0.110801	0.0127997	0.0760616	0.172508	0.0268136	0.136717	-0.0315872	0.0156825	0.0516443	-0.0996856	-0.0179365	0.0279522	-0.0376903	-0.0422632	0.122422	0.0108739	0.0181086	-0.0196537	0.0268136	NA	-0.115593	0.00991851	NA	-0.115593	0.28652	-0.0535167	0.123933	0.163137	0.0295385	0.123933	-0.0376903	0.0758039	-0.0349639	0.119033	0.0591539	0.119033	-0.0535167	-0.098425	-0.108652	-0.018768	0.194294
AU55	0.0934947	-0.0181818	0.208755	0.0967888	-0.019213	0.172727	0.131827	0.151383	0.0512846	0.049334	0.0293658	-0.016855	0.219823	0.0425348	-0.0488251	-0.084275	0.043888	0.152317	-0.1402	0.0445783	0.234521	-0.0491058	0.152571	0.201014	0.0486562	0.18786	0.0509345	NA	-0.0274902	-0.0852803	NA	0.0391207	-0.0237954	-0.0484359	-0.0484359	-0.0993042	0.0293658	-0.0484359	-0.0341121	0.105726	-0.00289061	-0.066595	0.0411377	0.15422	-0.0484359	0.049334	0.0486562	0.0962009	0.0391207
AU56	0.160532	-0.0231249	0.123583	0.0568166	0.201356	-0.104062	-0.0779841	0.23338	-0.00442218	0.0627463	0.0585478	0	0.207984	0.0885251	-0.0620991	0.128624	0.0788042	0.0328351	0.258558	0.00493024	-0.0433861	0.0249824	0.00712109	-0.0772934	-0.0247537	-0.0731662	-0.00681915	NA	0.0215163	0.0813489	NA	-0.0914441	-0.0676504	0.261817	-0.0616041	0.0394693	0.185738	0.100107	-0.0433861	-0.0316399	-0.0808824	-0.0534947	0.0523217	0.133737	0.100107	0.0120666	-0.0247537	0.0394693	0.0779965
AU57	0.171299	-0.0015142	0.124921	0.0471238	-0.0378898	-0.0015142	-0.0211913	-0.0275067	0.0179528	-0.035713	0.123206	-0.123525	-0.0379535	0.064406	0.0119444	-0.078607	0.0352602	-0.181461	-0.0361955	0.0342197	-0.0923287	0.0989676	-0.126829	0.0576187	0.032417	0.190137	0.0745675	NA	0.0531847	0.067471	NA	-0.0799531	-0.00932566	0.12303	-0.00403378	0.0568572	0.156519	0.12303	-0.0923287	0.119747	0.146365	-0.0361955	-0.0946815	-0.0852345	0.12303	0.123573	-0.103734	0.0568572	0.00880541
AU58	-0.0322345	-0.125372	-0.0170119	0.0609648	-0.0629294	-0.00195894	-0.0551613	-0.0771028	-0.0397086	0.0740057	0.0444659	-0.0290558	-0.146148	0.0133317	0.125923	0.0726394	-0.18803	-0.0478419	0.0166159	-0.0960589	-0.0422659	0.0835938	-0.0627367	0.0322345	0.159366	-0.0631423	0.144993	NA	0.202772	-0.00918824	NA	0.0305298	0.0132712	0.104371	-0.0600136	0.0454716	-0.0848273	-0.0600136	-0.0422659	-0.0251944	-0.0199321	0.0166159	-0.0378755	-0.0468267	0.104371	0.0224879	0.100652	0.0454716	0.0305298
AU59	0.0303944	-0.173846	0.136455	0.148072	-0.0664281	0.154723	0.0539361	0.0105269	0.162234	0.121193	0.159666	0.128928	-0.0512644	0.0650717	0.109124	0.0644638	-0.0157981	0.108612	0.0107242	0.161599	0.153297	0.122077	0.0985031	0.0822436	0.230753	-0.0591296	0.0779219	NA	0.0598486	0.126389	NA	0.0598486	0.0985031	0.0717839	-0.0740995	-0.00237375	-0.108063	-0.0740995	0.153297	-0.0180773	-0.00442218	-0.10188	0.153045	0.123328	0.0717839	0.121193	0.0223309	0.0723994	0.00889642
AU60	0.114018	0.0852803	0.0826047	-0.0139686	0.0749775	0.0852803	0.0762117	-0.0774597	-0.0521862	-0.0444994	0.0655186	0.126491	-0.0276626	0.0290191	-0.101623	0.0632456	0.150151	-0.0532795	0.243311	-0.0181818	-0.008	0.133589	-0.0262613	0.0701646	-0.0365148	-0.0489055	-0.0276626	NA	-0.0376903	-0.02	NA	0.212256	0.304631	-0.0113592	-0.0113592	-0.0232889	0.0655186	-0.0113592	-0.008	-0.0303373	-0.0433861	0.243311	0.175412	-0.0328798	-0.0113592	-0.0444994	-0.0365148	-0.0232889	-0.0376903
ZU01	0.175412	0.341121	0.284844	0.069843	0.11535	0.12792	0.251642	0.0860663	0.0326164	-0.00889988	0.0148906	0.135526	0.0125739	0.0725476	0.0500959	0.180702	0.024218	0.169526	0.0986394	0.127273	0.2	0.0230327	0.105045	-0.0877058	0	-0.04216	0.0880172	NA	0.0495925	0.1	NA	0.168615	0.105045	0.113592	-0.0567962	0.0582223	0.0595623	-0.0567962	0.2	0.058341	0.0542326	0.230159	0.245576	0.0986394	-0.0567962	-0.0622992	0.0608581	-0.0291111	-0.00991851
ZU02	0.253359	0.279946	0.212255	0.146733	0.0672112	0.10358	0.250177	0.10171	0.165956	0.148414	0.0303061	0.103807	0.117223	0.0952597	0.140016	0.14533	-0.0413397	0.225778	-0.107933	0.0907208	0.304631	-0.00604868	0.239655	-0.0719771	0.131852	0.0487157	0.221238	NA	0.0403733	0.0722185	NA	0.0403733	0.131034	-0.0372885	-0.0372885	-0.0764496	0.0303061	-0.0372885	0.304631	0.189982	0.156664	0.254722	0.140499	0.164058	-0.0372885	-0.0724539	0.0479463	0.0439585	0.122422
ZU03	0.135211	0.266036	0.0645773	0.126674	0.0120295	0.0711491	0.163261	0.145171	0.0260287	-0.0439052	0.120451	0.0917663	0.0209807	0.123684	0.00571111	0.0114708	-0.14407	0.0773061	0.197984	-0.0844191	0.0725476	-0.0183806	0.118122	-0.101806	0.0529813	-0.0189633	0.0784497	NA	0.0697977	0.105194	NA	0.0697977	0.118122	-0.0267828	0.103011	-0.0549105	-0.151779	-0.0267828	0.0725476	-0.0981941	0.104263	0.0977994	0.0528116	0.0977994	-0.156576	0.0374486	-0.039736	-0.0549105	0.11513
ZU04	0.117133	0.151168	0.0781578	0.0678375	0.0329111	0.151168	0.157823	0.156741	0.00395998	-0.00172887	0.182957	0.0767869	0.0574004	0.00704645	0.0556085	-0.122859	0.0117613	0.0611587	0.0255485	0.0882987	0.0388514	0.102908	0.127536	-0.0276859	0.0531995	0.0311215	0.0574004	NA	0.0616557	0.0971286	NA	0.0616557	0.127536	0.0551653	0.0551653	-0.065033	0.0462816	0.0551653	0.0388514	0.0759322	0.0447741	0.0926135	-0.0468531	0.159678	0.0551653	-0.110647	-0.00886659	-0.065033	0.0616557
ZU05	0.104766	0.125996	0.00358159	0.136121	0.0879304	-0.0991882	-0.0212448	-0.097397	0.0779219	0.198633	0.108595	0.0795243	0.00395257	0.00456103	0.0454429	0.0397621	0.0715608	0.00761285	-0.0268728	0.0811588	-0.0276626	0.0362013	-0.0908068	-0.104766	0.034435	-0.0355177	0.00395257	NA	-0.0517564	0.194895	NA	0.183954	-0.0908068	-0.0392782	-0.0392782	-0.0805288	0.0496166	-0.0392782	0.2892	-0.104901	-0.0784202	0.146767	-0.0882243	0.0599469	-0.0392782	-0.0128692	0.114783	-0.0805288	0.105384
ZU06	-0.0689252	0.0696998	-0.109239	-0.0483009	0.030821	-0.155484	0.0357094	-0.154212	0.0133287	0.128133	0.0496166	0.0795243	0.00395257	0.100343	0.102134	-0.139167	0.00761285	0.135509	0.0599469	0.0811588	-0.0276626	0.0362013	0.0132083	-0.0468691	0.114783	0.0312768	0.00395257	NA	-0.130326	0.0628695	NA	0.105384	0.0132083	-0.0392782	-0.0392782	-0.0805288	-0.0683399	-0.0392782	-0.0276626	-0.104901	-0.0784202	-0.0268728	-0.0882243	-0.0268728	-0.0392782	0.0576317	-0.0459134	-0.0805288	0.0268136
ZU07	0.0108739	0.0422927	-0.0331964	-0.0796649	-0.0378983	0.0866999	0.135136	-0.0384142	-0.00889642	-0.0127997	-0.0295385	0.156825	-0.0268136	-0.061163	0.0315872	0.0313651	0.150129	-0.0516443	-0.0505484	0.0856598	-0.212256	0.0422632	-0.0403733	-0.102214	-0.144869	-0.0857236	0.0517564	NA	-0.00836203	0.0942258	NA	0.17757	-0.122422	-0.123933	-0.123933	0.109721	0.0635077	0.0535167	0.0376903	-0.00289328	0.0349639	0.154906	-0.00434955	0.0179365	0.0535167	-0.124024	0.108652	0.018768	0.115593
ZU08	-0.106609	0.0650074	-0.0639654	0.152525	-0.0451527	0.101903	0.0388087	0.0638334	0.0477097	0.0854442	-0.0454031	0.10424	0.215011	-0.00298927	0.131222	-0.0651497	-0.00498942	0.0369217	0.0176122	0.0726694	-0.0510933	-0.0237261	0.104962	-0.0451732	0.0300914	-0.0496831	-0.0461107	NA	-0.0862325	0.131854	NA	0.0682504	0.0367906	-0.0725476	-0.0725476	0.153536	0.109213	-0.0725476	-0.0510933	0.109137	-0.0893846	-0.0392889	0.0729999	-0.0392889	0.0748879	0.13165	0.0300914	0.0779677	0.0682504
ZU09	0.060813	0.09461	-0.102702	0.135597	0.0519875	0.130089	-0.045864	0.143223	0.167354	0.0913302	0.045429	0.125294	0.310376	-0.0402422	0.0813798	0.100235	0.0738854	-0.00671686	-0.00911922	0.146239	-0.05547	-0.0319406	0.0145671	-0.0973009	-0.050637	0.0818515	0.0592853	NA	-0.112787	0.11094	NA	0.0852779	-0.050985	-0.0787621	-0.0787621	0.129184	0.194106	-0.0787621	0.144222	0.0809045	-0.120331	0.0455961	0.0778407	0.100311	0.0630097	0.0913302	0.050637	0.129184	0.0852779
ZU10	-0.0511685	0.0621917	-0.157872	0.118167	0.0723436	0.0621917	-0.0809556	-0.135572	-0.0180773	0.0275191	-0.0799233	0.0922453	0.0799595	0.110045	0.0354893	-0.0922453	-0.0240193	0.0353225	0.117013	-0.0689485	-0.0303373	-0.00134375	-0.0995872	-0.110012	-0.0639094	0.0624752	-0.0124708	NA	-0.142928	0.169189	NA	0.0758039	-0.00306422	-0.0430761	-0.0430761	0.0186821	0.084267	-0.0430761	-0.0303373	0.056501	-0.0980836	-0.0441195	-0.0440049	-0.0441195	-0.0430761	-0.0379037	0.0852125	-0.0883154	0.00289328
ZU11	-0.0511685	0.0621917	-0.157872	0.118167	0.0193477	0.0621917	-0.0281038	-0.0828497	-0.0180773	0.0275191	-0.0799233	0.147592	0.0799595	0.110045	0.0354893	-0.147592	-0.0240193	0.0353225	0.117013	-0.0689485	-0.0303373	-0.00134375	-0.0995872	-0.0562853	-0.0639094	0.0624752	-0.0124708	NA	-0.142928	0.169189	NA	0.0758039	-0.00306422	-0.0430761	-0.0430761	0.0186821	0.0295369	-0.0430761	-0.0303373	0.056501	-0.0980836	-0.0441195	0.0204674	-0.0441195	-0.0430761	-0.0379037	0.0106516	-0.0883154	0.00289328
ZU12	0.0693375	0.03371	-0.0225189	0.220863	0.0455961	0.06742	-0.0795763	0	-0.0257855	0.0281439	-0.0470882	0.178571	0.139167	0.0573539	0.0452621	-0.0357143	0.076584	0.153168	0.103975	0.114992	-0.0632456	-0.0728357	-0.0207614	0	0.0481125	-0.0666607	0.0795243	NA	0.0313651	0.237171	NA	0.0313651	-0.0207614	-0.0898027	-0.0898027	0.161101	0.0588602	-0.0898027	-0.0632456	-0.0184491	0.0428746	0	0.05547	0	0.0449013	0.0281439	-0.0481125	-0.0460287	0.12546
ZU13	-0.0769231	0.0149592	-0.158638	0.0490051	0.029086	0.132762	-0.0422492	-0.00566139	0.0629343	-0.0569817	0.00326498	0.05547	0.120206	0.0318142	0.0138088	-0.138675	0.0977066	0.00849623	0.0547912	-0.103652	-0.045607	-0.0444422	-0.00460653	-0.0442308	-0.0960769	0.0939209	0.050729	NA	-0.0504548	0.0701646	NA	-0.0504548	-0.00460653	-0.0647576	0.0921551	-0.0523409	0.0855424	-0.0647576	-0.045607	0.0849397	-0.0475651	-0.0663262	-0.0176923	-0.0057675	-0.0647576	-0.0569817	0.0160128	-0.0523409	0.0591539
ZU14	-0.0434688	0.0357641	-0.0542978	0.117161	0.0175907	0.138179	-0.040568	0.0984374	0.111292	-0.0827904	-0.0011354	-0.0120561	0.03068	0.105102	0.0502028	0.0120561	-0.018466	-0.018466	0.0651836	-0.051295	-0.0609994	0.0228309	-0.0110132	0.0434688	0.0139212	0.113156	0.03068	NA	-0.0491581	0.0876867	NA	-0.00151256	0.178214	-0.0866134	0.0498027	0.0321857	0.0703946	0.0498027	0.131149	-0.00711754	-0.113718	-0.040113	0.157825	-0.040113	-0.0866134	0.00271444	0.0626452	0.102106	0.0937786
ZU15	0.149028	0.114221	-0.0842733	0.139619	0.0737886	0.221622	-0.061515	0.051615	0.138227	-0.123115	-0.0047627	0.0632152	0.128695	0.0145026	0.0303293	-0.0252861	0.00387302	0.00387302	0.107794	0.0596078	-0.0543739	-0.020259	0.019949	-0.11221	-0.094893	0.134847	0.0653529	NA	-0.0563101	0.115944	NA	0.143551	0.152242	-0.0772058	-0.0772058	0.061686	0.220275	0.065852	-0.0543739	0.0289233	0.0238509	-0.0578407	0.0876637	-0.00262912	-0.0772058	0.0562203	0.211684	-0.0116389	0.193516
ZU16	0.132754	-0.0619595	-0.0431146	0.0930301	0.160629	-0.0619595	-0.0322126	-0.0312653	0.140208	0.0247868	0.018031	-0.038292	0.0563351	0.0527087	-0.014732	-0.038292	0.0674487	0.14956	-0.115461	0.0286212	0.0532795	-0.0697256	-0.0254398	0.0531014	-0.0147386	0.111292	-0.0715608	NA	0.0996856	-0.036327	NA	0.0996856	0.108119	-0.0687744	0.0756519	0.0810764	-0.0198341	0.0756519	0.0532795	0.0240193	0.105072	0.163238	0.036109	-0.0597212	-0.0687744	0.115312	0.0884315	0.0810764	0.200572
[truncated: 43 more columns]

## Sheet: Story3_Doppelg_yes-no
Item code	Level	Item	Correct answer	Paragraph	Rating score	Accuracy rate	Selected for CFA?
AU03_01	micro	Schon bevor Rita die Notiz fand, begann sie ihrem Mann gegenüber Misstrauen zu entwickeln.	yes	1	7	85.1064	no
AU03_02	micro	Ritas Mann war Elektrotechniker von Beruf.	no	1	7	87.234	no
AU03_03	micro	Als Rita die Kontakte in ihrem Handy durchging, konnte sie keinen zur Notiz passenden Namen darin finden.	yes	2	7	88.6525	no
AU03_04	micro	Rita war der Auffassung, dass sich das Verhalten und der Charakter ihres Mannes verändert hatten, jedoch nicht sein Aussehen.	no	3	8	63.1206	no
AU03_05	micro	Rita entwickelte den Plan, nach etwas Persönlichem zu fragen, das nur ihr echter Mann wissen konnte.	yes	5	9	94.3262	no
AU03_06	micro	Schließlich hegte Rita den Plan, den Doppelgänger ihres Mannes beim Abendessen zu vergiften.	no	5	8	100	no
AU03_07	micro	Ritas Mann beeilte sich nach der Arbeit, um pünktlich zum Abendessen Zuhause zu sein.	no	6	8	94.3262	yes
AU03_08	micro	Während der Arbeit vertrieb sich Ritas Mann seine Langeweile mit Sportwetten.	no	6	7	91.4894	no
AU03_09	micro	Dass sich Rita ihm gegenüber angespannt und provokant verhielt, bemerkte ihr Mann schon seit einiger Zeit.	yes	6	9	95.7447	no
AU03_10	micro	Als ihr Mann von der Arbeit nach Hause kam, verhielt sich Rita misstrauisch und distanziert.	yes	7	9	94.3262	yes
AU03_11	micro	Ritas Mann hatte eine Kollegin namens Valeria, wunderte sich jedoch, dass Rita diese kannte.	no	7	9	97.8723	no
AU03_12	micro	Dass ihr Mann vorgab, die von ihr erfundene Valeria zu kennen, erachtete Rita als Beweis für ihren Verdacht.	yes	8	8	97.1631	no
AU03_13	micro	Ritas Mann hatte einen Zwillingsbruder, der ihrem Mann sehr ähnlich sah.	no	8	9	97.8723	no
AU03_14	micro	Rita war von dem technischen Fortschritt heutzutage überfordert.	yes	9	8	84.3972	yes
AU03_15	micro	Rita erwog die Möglichkeit, dass ihr Mann selbst etwas mit dem Täuschungsmanöver zu tun hatte.	yes	9	8	54.6099	yes
AU03_16	micro	Während des Abendessens gönnte sich Rita ein Glas Wein zur Beruhigung.	no	10	7	95.0355	no
AU03_17	micro	Zwar wusste Ritas Mann, dass eine Aussprache wichtig gewesen wäre, dennoch zog er das Schweigen bei Tisch vor.	yes	11	9	97.8723	no
AU03_18	micro	Eine Zukunft ohne seine Frau konnte und wollte sich Ritas Mann nicht vorstellen.	no	11	9	91.4894	no
AU03_19	micro	Ritas Mann ahnte, dass seine Frau die Kapern absichtlich unter das Essen gemischt hatte.	yes	11	7	71.6312	no
AU03_20	micro	Rita dachte über die medizinisch-technische Möglichkeit nach, dass einer Maschine die Haut ihres Mannes übergestülpt wurde.	yes	12	9	90.0709	no
AU03_21	micro	Nach dem Abendessen versuchte Rita, ihre Mutter anzurufen.	no	13	7	97.8723	no
AU03_22	micro	Nachdem sich Ritas Verdacht beim Abendessen bestätigt hatte, hatte sie Angst, dass ihr Mann gefährlich sein könnte.	no	13	9	65.2482	no
AU03_23	micro	Nachdem ihm Ritas Fall geschildert wurde, ließ der schichtleitende Polizist einen Krankenwagen zur Polizeiwache kommen.	yes	14, 15	9	96.4539	no
AU03_24	micro	Rita wurde von den Polizisten in einen Krankenwagen gedrängt, der sie in eine psychiatrische Anstalt fuhr.	no	16	7	56.0284	no
AU03_25	micro	Als Rita im Krankenhaus ankam, war sie nahezu die einzige Patientin in der Notaufnahme.	no	17	8	97.1631	no
AU03_26	micro	Rita wollte ihren Mann im Krankenhaus untersuchen lassen, um seine Nichtmenschlichkeit beweisen zu können.	yes	17	9	88.6525	yes
AU03_27	micro	Im grellen Licht des Krankenhauses fühlte sich Rita unwohl.	yes	17	8	25.5319	yes
AU03_28	micro	Der Psychiater bemerkte bei Rita einen hohen Leidensdruck, da sie Unruhe und Anspannung ausstrahlte.	yes	19	9	88.6525	no
AU03_29	micro	Der Psychiater machte auf Rita einen sehr jungen, jedoch überraschend konservativen und verschlossenen Eindruck.	no	19	7	92.1986	no
AU03_30	micro	Sobald der Psychiater fragte, wie sich die Situation auf Ritas Befinden auswirkte, blockte sie ab und verteidigte ihre Perspektive.	yes	20	8	46.0993	no
AU03_31	micro	Auf Nachfrage des Psychiaters gab Rita zu, dass sie Angst vor ihrem Mann bzw. dessen Doppelgänger hatte.	no	20	8	75.1773	no
AU03_32	micro	Aus dem Gespräch mit Rita schlussfolgerte der Psychiater, dass von ihr eine Gefahr für sie selbst und ihren Mann ausging.	no	21	9	95.0355	no
AU03_33	micro	Der Psychiater bot Rita an, dass sie eine Nacht im Krankenhaus bleiben könne, um sich zu erholen.	yes	22, 23	7	97.8723	no
AU03_34	micro	Um sicherzustellen, dass Rita nicht doch nach Hause ging, brachte der Psychiater sie persönlich auf die Station.	yes	22, 24	9	84.3972	no
AU03_35	micro	Der Psychiater versprach Rita, am nächsten Morgen ihren Mann zu untersuchen.	no	22, 25	8	86.5248	no
AU03_36	micro	Nachdem Rita auf der Station war, wandte sich der Psychiater gleich den anderen wartenden Patienten zu.	no	24	7	87.9433	no
AU03_37	micro	Der Psychiater beschrieb Rita dem Oberarzt als ängslich-depressiv und psychomotorisch unruhig.	yes	25	7	63.1206	yes
AU03_38	micro	Der Oberarzt traute den Befunden des jungen Psychiaters nicht und wollte Rita am nächsten Tag selbst begutachten.	no	25	7	96.4539	no
AU03_39	micro	Ritas Mann berichtete, dass in der Familie seiner Frau eine psychische Störung bei einer Tante bekannt sei.	yes	26	8	91.4894	no
AU03_40	micro	Rita und ihr Mann willigten in eine Behandlung der psychischen Störung ein.	no	26	9	96.4539	no
AU03_41	inference	Die Notiz, die Rita fand, wurde vermutlich von jemand anderem als ihrem Mann verfasst.	yes	1	8	46.0993	yes
AU03_42	inference	Rita steigerte sich in den Gedanken hinein, dass eine Geheimorganisation Experimente an ihrem Mann durchführte.	no	2, 3	7	92.1986	no
AU03_43	inference	Ihren Mann mit Hinterlist zu überprüfen, sah Rita als einzige Möglichkeit, um ihren Verdacht zu bestätigen.	yes	5	9	97.1631	no
AU03_44	inference	Rita war bewusst, wie unzufrieden ihr Mann mit seiner beruflichen Situation war.	no	6	7	97.8723	no
AU03_45	inference	Ritas Mann war der Alleinverdiener der Familie.	yes	6	7	94.3262	yes
AU03_46	inference	Ritas Mann verbrachte seine Zeit lieber mit Nichtigkeiten, anstatt bei seiner Frau zu sein.	yes	6	8	79.4326	no
AU03_47	inference	Neben ihrem primären Verdacht zog Rita auch in Erwägung, dass ihr Mann sich in eine andere Frau verliebt hatte.	no	7, 8	9	73.7589	yes
AU03_48	inference	Während des Abendessens wollte Ritas Mann Reaktionen provozieren, Rita hingegen möglichst wenig Reaktionen zeigen.	no	10, 11	9	91.4894	no
AU03_49	inference	Ritas Mann empfand ihre Beziehung als bereits gescheitert.	yes	10, 12	9	63.1206	no
AU03_50	inference	Dass ihr Mann sich zu keiner Reaktion provozieren ließ, bestärkte Rita in ihrer Wahnvorstellung.	yes	12	8	97.1631	no
AU03_51	inference	Rita hatte nur noch sehr wenige Freunde, denen sie sich anvertrauen konnte.	yes	13	7	91.4894	yes
AU03_52	inference	Der Polizist erkannte nicht, dass Rita psychotherapeutische Unterstützung brauchte, sondern dachte, sie war betrunken.	no	14, 15	9	100	no
AU03_53	inference	Wenngleich der Psychiater noch sehr jung war, zeugte sein Umgang mit Patienten von viel Erfahrung.	no	18, 19	8	4.25532	no
AU03_54	inference	Der Psychiater hielt es für unnötig, eine detaillierte Diagnostik mit Rita durchzuführen.	no	21, 22, 23	7	90.7801	no
AU03_55	inference	Ritas Fall ist ein besonderer für den Psychiater und somit förderlich für seine Ausbildung und Karriere.	yes	21, 22, 23	8	82.9787	no
AU03_56	inference	Der junge Psychiater brachte seinem Oberarzt viel Stress und Ärger.	no	21, 22, 23	8	100	no
AU03_57	inference	Ritas Erkrankung ist vermutlich genetisch veranlagt.	yes	26	9	74.4681	yes
AU03_58	inference	Rita und ihr Mann hatten sich entfremdet.	yes	overall	8	98.5816	no
AU03_59	inference	Das Fremdgehen von Ritas Mann war ausschlaggebend für sein Verhalten und die Distanz zwischen ihm und Rita.	no	overall	8	97.8723	no
AU03_60	inference	Die in ihrer Wahnvorstellung begründete Eifersucht machte Rita völlig blind für die Realität.	no	overall	7	77.305	no

[truncated: 3 more sheets: Story3_ Doppelg_wh-quest, Story3_Doppelg_summary, Story3_Doppelg_PhiCoef]
