# Supplementary material for: Modeling items for text comprehension assessment using confirmatory factor analysis
Source: Front Psychol. 2022 Oct 20;13:966347. doi: 10.3389/fpsyg.2022.966347 (PMC9631941; doi:10.3389/fpsyg.2022.966347)
Supplement: Supplementary file 3 [file Table_3.xlsx]

## Sheet: Head
Appendix 3
Standardized Estimates per Story

## Sheet: Story1
Story	Model	Comprehension items	Locical expression			Std. estimate	SE	z	p	CI
										lower	upper
Story 1	Model A: Uni-factor model	yes/no-statements	compr	=~	AU01_13	0.08	0.25	0.33	0.74	-0.4	0.56
			compr	=~	AU01_15	-0.33	0.17	-1.97	0.05	-0.66	0
			compr	=~	AU01_24	-0.08	0.16	-0.51	0.61	-0.41	0.24
			compr	=~	AU01_26	-0.06	0.14	-0.44	0.66	-0.33	0.21
			compr	=~	AU01_28	-0.24	0.15	-1.58	0.12	-0.53	0.06
			compr	=~	AU01_33	-0.16	0.14	-1.11	0.27	-0.44	0.12
			compr	=~	ZU01_05	-0.9	0.07	-13.3	0	-1.04	-0.77
			compr	=~	ZU01_06	-0.41	0.07	-5.47	0	-0.55	-0.26
			compr	=~	ZU01_08	-0.69	0.1	-7.2	0	-0.88	-0.51
			compr	=~	ZU01_09	-0.82	0.08	-10.43	0	-0.97	-0.66
			compr	=~	ZU01_10	-0.69	0.1	-6.98	0	-0.89	-0.5
			compr	=~	ZU01_11	-0.7	0.13	-5.46	0	-0.96	-0.45
			compr	=~	ZU01_15	-0.61	0.1	-5.93	0	-0.81	-0.41
			compr	=~	AU01_47	-0.2	0.13	-1.61	0.11	-0.45	0.04
			compr	=~	AU01_52	-0.09	0.22	-0.42	0.68	-0.52	0.34
			compr	=~	AU01_53	-0.14	0.18	-0.77	0.44	-0.5	0.22
			compr	=~	AU01_54	0.23	0.21	1.1	0.27	-0.18	0.63
			AU01_13	|	t1	-1.63	0.2	-8.39	0	-2.01	-1.25
			AU01_15	|	t1	-1.27	0.16	-8.04	0	-1.58	-0.96
			AU01_24	|	t1	-1.18	0.15	-7.8	0	-1.47	-0.88
			AU01_26	|	t1	-0.41	0.12	-3.4	0	-0.64	-0.17
			AU01_28	|	t1	-1.49	0.18	-8.37	0	-1.84	-1.14
			AU01_33	|	t1	-1.02	0.14	-7.22	0	-1.3	-0.74
			ZU01_05	|	t1	0.23	0.12	1.93	0.05	0	0.46
			ZU01_06	|	t1	1.63	0.2	8.39	0	1.25	2.01
			ZU01_08	|	t1	0.74	0.13	5.73	0	0.48	0.99
			ZU01_09	|	t1	-0.36	0.12	-3.03	0	-0.6	-0.13
			ZU01_10	|	t1	0.34	0.12	2.85	0	0.11	0.57
			ZU01_11	|	t1	1.49	0.18	8.37	0	1.14	1.84
			ZU01_15	|	t1	0.82	0.13	6.24	0	0.57	1.08
			AU01_47	|	t1	-1.63	0.2	-8.39	0	-2.01	-1.25
			AU01_52	|	t1	-1.49	0.18	-8.37	0	-1.84	-1.14
			AU01_53	|	t1	-1.37	0.17	-8.24	0	-1.7	-1.04
			AU01_54	|	t1	-1.63	0.2	-8.39	0	-2.01	-1.25
			AU01_13	~~	AU01_13	0.99	0	NA	NA	0.99	0.99
			AU01_15	~~	AU01_15	0.89	0	NA	NA	0.89	0.89
			AU01_24	~~	AU01_24	0.99	0	NA	NA	0.99	0.99
			AU01_26	~~	AU01_26	1	0	NA	NA	1	1
			AU01_28	~~	AU01_28	0.94	0	NA	NA	0.94	0.94
			AU01_33	~~	AU01_33	0.97	0	NA	NA	0.97	0.97
			ZU01_05	~~	ZU01_05	0.18	0	NA	NA	0.18	0.18
			ZU01_06	~~	ZU01_06	0.84	0	NA	NA	0.84	0.84
			ZU01_08	~~	ZU01_08	0.52	0	NA	NA	0.52	0.52
			ZU01_09	~~	ZU01_09	0.33	0	NA	NA	0.33	0.33
			ZU01_10	~~	ZU01_10	0.52	0	NA	NA	0.52	0.52
			ZU01_11	~~	ZU01_11	0.51	0	NA	NA	0.51	0.51
			ZU01_15	~~	ZU01_15	0.63	0	NA	NA	0.63	0.63
			AU01_47	~~	AU01_47	0.96	0	NA	NA	0.96	0.96
			AU01_52	~~	AU01_52	0.99	0	NA	NA	0.99	0.99
			AU01_53	~~	AU01_53	0.98	0	NA	NA	0.98	0.98
			AU01_54	~~	AU01_54	0.95	0	NA	NA	0.95	0.95
			compr	~~	compr	1	0	NA	NA	1	1
		wh-questions	compr	=~	WF01_01	0.11	0.14	0.82	0.41	-0.16	0.38
			compr	=~	WF01_03	0.24	0.13	1.87	0.06	-0.01	0.49
			compr	=~	WF01_05	0.5	0.12	4.26	0	0.27	0.74
			compr	=~	WF01_07	0.18	0.13	1.36	0.17	-0.08	0.44
			compr	=~	ZU01_06	0.19	0.16	1.18	0.24	-0.12	0.5
			compr	=~	ZU01_07	0.74	0.13	5.8	0	0.49	0.99
			compr	=~	ZU01_09	0.69	0.1	6.78	0	0.49	0.89
			compr	=~	ZU01_10	0.67	0.11	6.2	0	0.46	0.89
			compr	=~	ZU01_11	0.75	0.14	5.28	0	0.47	1.02
			compr	=~	ZU01_14	0.69	0.12	5.67	0	0.45	0.93
			compr	=~	ZU01_15	0.65	0.12	5.63	0	0.42	0.87
			compr	=~	WF01_13	0.48	0.11	4.24	0	0.26	0.71
			compr	=~	WF01_14	0.32	0.15	2.12	0.03	0.02	0.61
			compr	=~	WF01_15	0.45	0.12	3.78	0	0.22	0.68
			WF01_01	|	t1	-0.01	0.12	-0.09	0.93	-0.24	0.22
			WF01_03	|	t1	-0.1	0.12	-0.83	0.41	-0.33	0.13
			WF01_05	|	t1	-0.48	0.12	-3.94	0	-0.72	-0.24
			WF01_07	|	t1	0.05	0.12	0.46	0.65	-0.18	0.28
			ZU01_06	|	t1	1.63	0.2	8.39	0	1.25	2.01
			ZU01_07	|	t1	1.14	0.15	7.66	0	0.85	1.43
			ZU01_09	|	t1	-0.36	0.12	-3.03	0	-0.6	-0.13
			ZU01_10	|	t1	0.34	0.12	2.85	0	0.11	0.57
			ZU01_11	|	t1	1.49	0.18	8.37	0	1.14	1.84
			ZU01_14	|	t1	0.89	0.14	6.58	0	0.62	1.15
			ZU01_15	|	t1	0.82	0.13	6.24	0	0.57	1.08
			WF01_13	|	t1	-0.23	0.12	-1.93	0.05	-0.46	0
			WF01_14	|	t1	0.79	0.13	6.07	0	0.54	1.05
			WF01_15	|	t1	-0.77	0.13	-5.9	0	-1.02	-0.51
			WF01_01	~~	WF01_01	0.99	0	NA	NA	0.99	0.99
			WF01_03	~~	WF01_03	0.94	0	NA	NA	0.94	0.94
			WF01_05	~~	WF01_05	0.75	0	NA	NA	0.75	0.75
			WF01_07	~~	WF01_07	0.97	0	NA	NA	0.97	0.97
			ZU01_06	~~	ZU01_06	0.97	0	NA	NA	0.97	0.97
			ZU01_07	~~	ZU01_07	0.46	0	NA	NA	0.46	0.46
			ZU01_09	~~	ZU01_09	0.52	0	NA	NA	0.52	0.52
			ZU01_10	~~	ZU01_10	0.55	0	NA	NA	0.55	0.55
			ZU01_11	~~	ZU01_11	0.44	0	NA	NA	0.44	0.44
			ZU01_14	~~	ZU01_14	0.53	0	NA	NA	0.53	0.53
			ZU01_15	~~	ZU01_15	0.58	0	NA	NA	0.58	0.58
			WF01_13	~~	WF01_13	0.77	0	NA	NA	0.77	0.77
			WF01_14	~~	WF01_14	0.9	0	NA	NA	0.9	0.9
			WF01_15	~~	WF01_15	0.8	0	NA	NA	0.8	0.8
			compr	~~	compr	1	0	NA	NA	1	1
	Model B: Three-factor model	yes/no-statements	micro	=~	AU01_13	0.32	0.18	1.82	0.07	-0.03	0.66
			micro	=~	AU01_15	0.45	0.17	2.65	0.01	0.12	0.78
			micro	=~	AU01_24	0.77	0.18	4.38	0	0.42	1.11
			micro	=~	AU01_26	0.51	0.16	3.25	0	0.2	0.82
			micro	=~	AU01_28	0.65	0.15	4.43	0	0.36	0.94
			micro	=~	AU01_33	0.46	0.19	2.47	0.01	0.1	0.83
			macro	=~	ZU01_05	0.88	0.07	12.33	0	0.74	1.02
			macro	=~	ZU01_06	0.43	0.07	5.74	0	0.28	0.57
			macro	=~	ZU01_08	0.7	0.09	7.39	0	0.51	0.88
			macro	=~	ZU01_09	0.84	0.08	10.35	0	0.68	0.99
			macro	=~	ZU01_10	0.71	0.1	7.36	0	0.52	0.9
			macro	=~	ZU01_11	0.73	0.11	6.55	0	0.51	0.94
			macro	=~	ZU01_15	0.6	0.1	5.92	0	0.4	0.8
			infer	=~	AU01_47	0.36	0.23	1.56	0.12	-0.09	0.82
			infer	=~	AU01_52	0.76	0.21	3.57	0	0.34	1.18
			infer	=~	AU01_53	0.53	0.24	2.23	0.03	0.06	1
			infer	=~	AU01_54	0.4	0.23	1.72	0.09	-0.06	0.85
			AU01_13	|	t1	-1.63	0.2	-8.39	0	-2.01	-1.25
			AU01_15	|	t1	-1.27	0.16	-8.04	0	-1.58	-0.96
			AU01_24	|	t1	-1.18	0.15	-7.8	0	-1.47	-0.88
			AU01_26	|	t1	-0.41	0.12	-3.4	0	-0.64	-0.17
			AU01_28	|	t1	-1.49	0.18	-8.37	0	-1.84	-1.14
			AU01_33	|	t1	-1.02	0.14	-7.22	0	-1.3	-0.74
			ZU01_05	|	t1	0.23	0.12	1.93	0.05	0	0.46
			ZU01_06	|	t1	1.63	0.2	8.39	0	1.25	2.01
			ZU01_08	|	t1	0.74	0.13	5.73	0	0.48	0.99
			ZU01_09	|	t1	-0.36	0.12	-3.03	0	-0.6	-0.13
			ZU01_10	|	t1	0.34	0.12	2.85	0	0.11	0.57
			ZU01_11	|	t1	1.49	0.18	8.37	0	1.14	1.84
			ZU01_15	|	t1	0.82	0.13	6.24	0	0.57	1.08
			AU01_47	|	t1	-1.63	0.2	-8.39	0	-2.01	-1.25
			AU01_52	|	t1	-1.49	0.18	-8.37	0	-1.84	-1.14
			AU01_53	|	t1	-1.37	0.17	-8.24	0	-1.7	-1.04
			AU01_54	|	t1	-1.63	0.2	-8.39	0	-2.01	-1.25
			AU01_13	~~	AU01_13	0.9	0	NA	NA	0.9	0.9
			AU01_15	~~	AU01_15	0.8	0	NA	NA	0.8	0.8
			AU01_24	~~	AU01_24	0.41	0	NA	NA	0.41	0.41
			AU01_26	~~	AU01_26	0.74	0	NA	NA	0.74	0.74
			AU01_28	~~	AU01_28	0.58	0	NA	NA	0.58	0.58
			AU01_33	~~	AU01_33	0.79	0	NA	NA	0.79	0.79
			ZU01_05	~~	ZU01_05	0.23	0	NA	NA	0.23	0.23
			ZU01_06	~~	ZU01_06	0.82	0	NA	NA	0.82	0.82
			ZU01_08	~~	ZU01_08	0.52	0	NA	NA	0.52	0.52
			ZU01_09	~~	ZU01_09	0.3	0	NA	NA	0.3	0.3
			ZU01_10	~~	ZU01_10	0.5	0	NA	NA	0.5	0.5
			ZU01_11	~~	ZU01_11	0.47	0	NA	NA	0.47	0.47
			ZU01_15	~~	ZU01_15	0.64	0	NA	NA	0.64	0.64
			AU01_47	~~	AU01_47	0.87	0	NA	NA	0.87	0.87
			AU01_52	~~	AU01_52	0.42	0	NA	NA	0.42	0.42
			AU01_53	~~	AU01_53	0.72	0	NA	NA	0.72	0.72
			AU01_54	~~	AU01_54	0.84	0	NA	NA	0.84	0.84
			micro	~~	micro	1	0	NA	NA	1	1
			macro	~~	macro	1	0	NA	NA	1	1
			infer	~~	infer	1	0	NA	NA	1	1
			micro	~~	macro	0.14	0.16	0.87	0.38	-0.18	0.46
			micro	~~	infer	0.73	0.21	3.57	0	0.33	1.14
			macro	~~	infer	0.03	0.25	0.12	0.91	-0.46	0.52
		wh-questions	micro	=~	WF01_01	0.27	0.16	1.76	0.08	-0.03	0.58
			micro	=~	WF01_03	0.46	0.15	3.08	0	0.17	0.75
			micro	=~	WF01_05	0.93	0.2	4.7	0	0.54	1.32
			micro	=~	WF01_07	0.33	0.15	2.15	0.03	0.03	0.63
			macro	=~	ZU01_06	0.21	0.15	1.39	0.17	-0.09	0.5
			macro	=~	ZU01_07	0.74	0.13	5.63	0	0.48	1
			macro	=~	ZU01_09	0.76	0.11	6.84	0	0.54	0.97
			macro	=~	ZU01_10	0.71	0.11	6.38	0	0.49	0.93
			macro	=~	ZU01_11	0.75	0.14	5.53	0	0.48	1.01
			macro	=~	ZU01_14	0.73	0.12	6.2	0	0.5	0.96
			macro	=~	ZU01_15	0.68	0.12	5.89	0	0.45	0.9
			infer	=~	WF01_13	0.66	0.15	4.52	0	0.37	0.94
			infer	=~	WF01_14	0.52	0.16	3.19	0	0.2	0.85
			infer	=~	WF01_15	0.66	0.16	4.23	0	0.36	0.97
			WF01_01	|	t1	-0.01	0.12	-0.09	0.93	-0.24	0.22
			WF01_03	|	t1	-0.1	0.12	-0.83	0.41	-0.33	0.13
			WF01_05	|	t1	-0.48	0.12	-3.94	0	-0.72	-0.24
			WF01_07	|	t1	0.05	0.12	0.46	0.65	-0.18	0.28
			ZU01_06	|	t1	1.63	0.2	8.39	0	1.25	2.01
			ZU01_07	|	t1	1.14	0.15	7.66	0	0.85	1.43
			ZU01_09	|	t1	-0.36	0.12	-3.03	0	-0.6	-0.13
			ZU01_10	|	t1	0.34	0.12	2.85	0	0.11	0.57
			ZU01_11	|	t1	1.49	0.18	8.37	0	1.14	1.84
			ZU01_14	|	t1	0.89	0.14	6.58	0	0.62	1.15
			ZU01_15	|	t1	0.82	0.13	6.24	0	0.57	1.08
			WF01_13	|	t1	-0.23	0.12	-1.93	0.05	-0.46	0
			WF01_14	|	t1	0.79	0.13	6.07	0	0.54	1.05
			WF01_15	|	t1	-0.77	0.13	-5.9	0	-1.02	-0.51
			WF01_01	~~	WF01_01	0.93	0	NA	NA	0.93	0.93
			WF01_03	~~	WF01_03	0.79	0	NA	NA	0.79	0.79
			WF01_05	~~	WF01_05	0.13	0	NA	NA	0.13	0.13
			WF01_07	~~	WF01_07	0.89	0	NA	NA	0.89	0.89
			ZU01_06	~~	ZU01_06	0.96	0	NA	NA	0.96	0.96
			ZU01_07	~~	ZU01_07	0.45	0	NA	NA	0.45	0.45
			ZU01_09	~~	ZU01_09	0.43	0	NA	NA	0.43	0.43
			ZU01_10	~~	ZU01_10	0.5	0	NA	NA	0.5	0.5
			ZU01_11	~~	ZU01_11	0.44	0	NA	NA	0.44	0.44
			ZU01_14	~~	ZU01_14	0.47	0	NA	NA	0.47	0.47
			ZU01_15	~~	ZU01_15	0.54	0	NA	NA	0.54	0.54
			WF01_13	~~	WF01_13	0.57	0	NA	NA	0.57	0.57
			WF01_14	~~	WF01_14	0.73	0	NA	NA	0.73	0.73
			WF01_15	~~	WF01_15	0.56	0	NA	NA	0.56	0.56
			micro	~~	micro	1	0	NA	NA	1	1
			macro	~~	macro	1	0	NA	NA	1	1
			infer	~~	infer	1	0	NA	NA	1	1
			micro	~~	macro	0.33	0.16	2.08	0.04	0.02	0.63
			micro	~~	infer	0.55	0.17	3.35	0	0.23	0.88
			macro	~~	infer	0.49	0.16	3.06	0	0.18	0.8

## Sheet: Story2
Story	Model	Comprehension items	Locical expression			Std. estimate	SE	z	p	CI
										lower	upper
Story 2	Model A: Uni-factor model	yes/no-statements	compr	=~	AU02_07	0.11	0.17	0.63	0.53	-0.22	0.44
			compr	=~	AU02_09	0.1	0.16	0.63	0.53	-0.21	0.4
			compr	=~	AU02_11	0.09	0.23	0.38	0.7	-0.36	0.54
			compr	=~	AU02_17	0.25	0.18	1.38	0.17	-0.1	0.6
			compr	=~	AU02_27	0.2	0.15	1.3	0.19	-0.1	0.49
			compr	=~	AU02_28	0.08	0.18	0.45	0.65	-0.27	0.43
			compr	=~	AU02_31	0.16	0.15	1.03	0.3	-0.14	0.46
			compr	=~	AU02_39	-0.06	0.14	-0.46	0.65	-0.34	0.21
			compr	=~	ZU02_03	0.54	0.1	5.17	0	0.33	0.74
			compr	=~	ZU02_05	0.72	0.12	6.19	0	0.49	0.94
			compr	=~	ZU02_07	0.3	0.13	2.25	0.02	0.04	0.56
			compr	=~	ZU02_08	0.72	0.11	6.77	0	0.51	0.93
			compr	=~	ZU02_12	0.72	0.11	6.74	0	0.51	0.93
			compr	=~	ZU02_14	0.78	0.1	8.18	0	0.59	0.97
			compr	=~	ZU02_16	0.49	0.13	3.71	0	0.23	0.75
			compr	=~	AU02_43	0.13	0.15	0.86	0.39	-0.16	0.42
			compr	=~	AU02_46	0.06	0.2	0.32	0.75	-0.33	0.45
			compr	=~	AU02_50	-0.21	0.16	-1.3	0.19	-0.52	0.1
			compr	=~	AU02_57	-0.09	0.14	-0.63	0.53	-0.35	0.18
			AU02_07	|	t1	-1.41	0.16	-8.61	0	-1.73	-1.09
			AU02_09	|	t1	-1.07	0.14	-7.7	0	-1.34	-0.8
			AU02_11	|	t1	-1.36	0.16	-8.54	0	-1.67	-1.05
			AU02_17	|	t1	-1.41	0.16	-8.61	0	-1.73	-1.09
			AU02_27	|	t1	-0.82	0.13	-6.46	0	-1.07	-0.57
			AU02_28	|	t1	-1.18	0.15	-8.1	0	-1.47	-0.89
			AU02_31	|	t1	-1.07	0.14	-7.7	0	-1.34	-0.8
			AU02_39	|	t1	-0.54	0.12	-4.59	0	-0.78	-0.31
			ZU02_03	|	t1	0.26	0.11	2.31	0.02	0.04	0.48
			ZU02_05	|	t1	-1.36	0.16	-8.54	0	-1.67	-1.05
			ZU02_07	|	t1	1.03	0.14	7.55	0	0.77	1.3
			ZU02_08	|	t1	-0.69	0.12	-5.62	0	-0.93	-0.45
			ZU02_12	|	t1	-0.43	0.12	-3.71	0	-0.66	-0.2
			ZU02_14	|	t1	-0.48	0.12	-4.07	0	-0.7	-0.25
			ZU02_16	|	t1	0.64	0.12	5.28	0	0.4	0.87
			AU02_43	|	t1	-1.07	0.14	-7.7	0	-1.34	-0.8
			AU02_46	|	t1	1.31	0.16	8.44	0	1.01	1.61
			AU02_50	|	t1	-0.94	0.13	-7.1	0	-1.2	-0.68
			AU02_57	|	t1	0.04	0.11	0.36	0.72	-0.18	0.26
			AU02_07	~~	AU02_07	0.99	0	NA	NA	0.99	0.99
			AU02_09	~~	AU02_09	0.99	0	NA	NA	0.99	0.99
			AU02_11	~~	AU02_11	0.99	0	NA	NA	0.99	0.99
			AU02_17	~~	AU02_17	0.94	0	NA	NA	0.94	0.94
			AU02_27	~~	AU02_27	0.96	0	NA	NA	0.96	0.96
			AU02_28	~~	AU02_28	0.99	0	NA	NA	0.99	0.99
			AU02_31	~~	AU02_31	0.98	0	NA	NA	0.98	0.98
			AU02_39	~~	AU02_39	1	0	NA	NA	1	1
			ZU02_03	~~	ZU02_03	0.71	0	NA	NA	0.71	0.71
			ZU02_05	~~	ZU02_05	0.49	0	NA	NA	0.49	0.49
			ZU02_07	~~	ZU02_07	0.91	0	NA	NA	0.91	0.91
			ZU02_08	~~	ZU02_08	0.48	0	NA	NA	0.48	0.48
			ZU02_12	~~	ZU02_12	0.48	0	NA	NA	0.48	0.48
			ZU02_14	~~	ZU02_14	0.39	0	NA	NA	0.39	0.39
			ZU02_16	~~	ZU02_16	0.76	0	NA	NA	0.76	0.76
			AU02_43	~~	AU02_43	0.98	0	NA	NA	0.98	0.98
			AU02_46	~~	AU02_46	1	0	NA	NA	1	1
			AU02_50	~~	AU02_50	0.96	0	NA	NA	0.96	0.96
			AU02_57	~~	AU02_57	0.99	0	NA	NA	0.99	0.99
			compr	~~	compr	1	0	NA	NA	1	1
		wh-questions	compr	=~	WF02_01	0.48	0.13	3.79	0	0.23	0.73
			compr	=~	WF02_02	0.47	0.12	3.94	0	0.24	0.71
			compr	=~	WF02_03	0.19	0.14	1.36	0.17	-0.08	0.46
			compr	=~	WF02_05	0.3	0.13	2.33	0.02	0.05	0.56
			compr	=~	WF02_07	0.3	0.13	2.22	0.03	0.04	0.56
			compr	=~	WF02_10	0.46	0.15	2.99	0	0.16	0.76
			compr	=~	ZU02_05	0.73	0.15	4.76	0	0.43	1.02
			compr	=~	ZU02_07	0.29	0.16	1.85	0.06	-0.02	0.6
			compr	=~	ZU02_12	0.49	0.14	3.59	0	0.22	0.76
			compr	=~	ZU02_14	0.3	0.14	2.13	0.03	0.02	0.58
			compr	=~	ZU02_16	0.3	0.14	2.17	0.03	0.03	0.57
			compr	=~	WF02_12	0.44	0.13	3.43	0	0.19	0.69
			compr	=~	WF02_13	0.54	0.19	2.94	0	0.18	0.91
			compr	=~	WF02_15	0.18	0.13	1.35	0.18	-0.08	0.43
			compr	=~	WF02_16	0.43	0.13	3.37	0	0.18	0.67
			WF02_01	|	t1	-0.3	0.11	-2.66	0.01	-0.53	-0.08
			WF02_02	|	t1	0.06	0.11	0.53	0.59	-0.16	0.28
			WF02_03	|	t1	0.1	0.11	0.89	0.38	-0.12	0.32
			WF02_05	|	t1	0.22	0.11	1.95	0.05	0	0.44
			WF02_07	|	t1	0.2	0.11	1.77	0.08	-0.02	0.42
			WF02_10	|	t1	-0.85	0.13	-6.62	0	-1.1	-0.6
			ZU02_05	|	t1	-1.36	0.16	-8.54	0	-1.67	-1.05
			ZU02_07	|	t1	1.03	0.14	7.55	0	0.77	1.3
			ZU02_12	|	t1	-0.43	0.12	-3.71	0	-0.66	-0.2
			ZU02_14	|	t1	-0.48	0.12	-4.07	0	-0.7	-0.25
			ZU02_16	|	t1	0.64	0.12	5.28	0	0.4	0.87
			WF02_12	|	t1	-0.43	0.12	-3.71	0	-0.66	-0.2
			WF02_13	|	t1	-1.36	0.16	-8.54	0	-1.67	-1.05
			WF02_15	|	t1	0.16	0.11	1.42	0.16	-0.06	0.38
			WF02_16	|	t1	0.43	0.12	3.71	0	0.2	0.66
			WF02_01	~~	WF02_01	0.77	0	NA	NA	0.77	0.77
			WF02_02	~~	WF02_02	0.78	0	NA	NA	0.78	0.78
			WF02_03	~~	WF02_03	0.97	0	NA	NA	0.97	0.97
			WF02_05	~~	WF02_05	0.91	0	NA	NA	0.91	0.91
			WF02_07	~~	WF02_07	0.91	0	NA	NA	0.91	0.91
			WF02_10	~~	WF02_10	0.79	0	NA	NA	0.79	0.79
			ZU02_05	~~	ZU02_05	0.47	0	NA	NA	0.47	0.47
			ZU02_07	~~	ZU02_07	0.92	0	NA	NA	0.92	0.92
			ZU02_12	~~	ZU02_12	0.76	0	NA	NA	0.76	0.76
			ZU02_14	~~	ZU02_14	0.91	0	NA	NA	0.91	0.91
			ZU02_16	~~	ZU02_16	0.91	0	NA	NA	0.91	0.91
			WF02_12	~~	WF02_12	0.81	0	NA	NA	0.81	0.81
			WF02_13	~~	WF02_13	0.7	0	NA	NA	0.7	0.7
			WF02_15	~~	WF02_15	0.97	0	NA	NA	0.97	0.97
			WF02_16	~~	WF02_16	0.82	0	NA	NA	0.82	0.82
			compr	~~	compr	1	0	NA	NA	1	1
	Model B: Three-factor model	yes/no-statements	micro	=~	AU02_07	0.71	0.21	3.43	0	0.3	1.11
			micro	=~	AU02_09	0.49	0.19	2.59	0.01	0.12	0.87
			micro	=~	AU02_11	0.46	0.21	2.15	0.03	0.04	0.87
			micro	=~	AU02_17	0.53	0.24	2.23	0.03	0.06	0.99
			micro	=~	AU02_27	0.51	0.15	3.42	0	0.22	0.8
			micro	=~	AU02_28	0.62	0.18	3.43	0	0.26	0.97
			micro	=~	AU02_31	0.47	0.21	2.24	0.03	0.06	0.88
			micro	=~	AU02_39	0.32	0.15	2.13	0.03	0.03	0.61
			macro	=~	ZU02_03	0.53	0.11	5.01	0	0.32	0.73
			macro	=~	ZU02_05	0.74	0.12	6.01	0	0.5	0.98
			macro	=~	ZU02_07	0.3	0.13	2.29	0.02	0.04	0.56
			macro	=~	ZU02_08	0.73	0.11	6.86	0	0.52	0.94
			macro	=~	ZU02_12	0.73	0.11	6.66	0	0.52	0.95
			macro	=~	ZU02_14	0.77	0.1	7.86	0	0.57	0.96
			macro	=~	ZU02_16	0.48	0.13	3.55	0	0.21	0.74
			infer	=~	AU02_43	0.67	0.27	2.47	0.01	0.14	1.19
			infer	=~	AU02_46	0.56	0.21	2.71	0.01	0.15	0.96
			infer	=~	AU02_50	-0.65	0.18	-3.69	0	-1	-0.31
			infer	=~	AU02_57	0.53	0.18	2.92	0	0.18	0.89
			AU02_07	|	t1	-1.41	0.16	-8.61	0	-1.73	-1.09
			AU02_09	|	t1	-1.07	0.14	-7.7	0	-1.34	-0.8
			AU02_11	|	t1	-1.36	0.16	-8.54	0	-1.67	-1.05
			AU02_17	|	t1	-1.41	0.16	-8.61	0	-1.73	-1.09
			AU02_27	|	t1	-0.82	0.13	-6.46	0	-1.07	-0.57
			AU02_28	|	t1	-1.18	0.15	-8.1	0	-1.47	-0.89
			AU02_31	|	t1	-1.07	0.14	-7.7	0	-1.34	-0.8
			AU02_39	|	t1	-0.54	0.12	-4.59	0	-0.78	-0.31
			ZU02_03	|	t1	0.26	0.11	2.31	0.02	0.04	0.48
			ZU02_05	|	t1	-1.36	0.16	-8.54	0	-1.67	-1.05
			ZU02_07	|	t1	1.03	0.14	7.55	0	0.77	1.3
			ZU02_08	|	t1	-0.69	0.12	-5.62	0	-0.93	-0.45
			ZU02_12	|	t1	-0.43	0.12	-3.71	0	-0.66	-0.2
			ZU02_14	|	t1	-0.48	0.12	-4.07	0	-0.7	-0.25
			ZU02_16	|	t1	0.64	0.12	5.28	0	0.4	0.87
			AU02_43	|	t1	-1.07	0.14	-7.7	0	-1.34	-0.8
			AU02_46	|	t1	1.31	0.16	8.44	0	1.01	1.61
			AU02_50	|	t1	-0.94	0.13	-7.1	0	-1.2	-0.68
			AU02_57	|	t1	0.04	0.11	0.36	0.72	-0.18	0.26
			AU02_07	~~	AU02_07	0.5	0	NA	NA	0.5	0.5
			AU02_09	~~	AU02_09	0.76	0	NA	NA	0.76	0.76
			AU02_11	~~	AU02_11	0.79	0	NA	NA	0.79	0.79
			AU02_17	~~	AU02_17	0.72	0	NA	NA	0.72	0.72
			AU02_27	~~	AU02_27	0.74	0	NA	NA	0.74	0.74
			AU02_28	~~	AU02_28	0.62	0	NA	NA	0.62	0.62
			AU02_31	~~	AU02_31	0.78	0	NA	NA	0.78	0.78
			AU02_39	~~	AU02_39	0.9	0	NA	NA	0.9	0.9
			ZU02_03	~~	ZU02_03	0.72	0	NA	NA	0.72	0.72
			ZU02_05	~~	ZU02_05	0.46	0	NA	NA	0.46	0.46
			ZU02_07	~~	ZU02_07	0.91	0	NA	NA	0.91	0.91
			ZU02_08	~~	ZU02_08	0.46	0	NA	NA	0.46	0.46
			ZU02_12	~~	ZU02_12	0.46	0	NA	NA	0.46	0.46
			ZU02_14	~~	ZU02_14	0.41	0	NA	NA	0.41	0.41
			ZU02_16	~~	ZU02_16	0.77	0	NA	NA	0.77	0.77
			AU02_43	~~	AU02_43	0.56	0	NA	NA	0.56	0.56
			AU02_46	~~	AU02_46	0.69	0	NA	NA	0.69	0.69
			AU02_50	~~	AU02_50	0.58	0	NA	NA	0.58	0.58
			AU02_57	~~	AU02_57	0.72	0	NA	NA	0.72	0.72
			micro	~~	micro	1	0	NA	NA	1	1
			macro	~~	macro	1	0	NA	NA	1	1
			infer	~~	infer	1	0	NA	NA	1	1
			micro	~~	macro	0.12	0.16	0.76	0.45	-0.2	0.44
			micro	~~	infer	-0.29	0.19	-1.54	0.12	-0.66	0.08
			macro	~~	infer	0.15	0.15	0.96	0.34	-0.15	0.45
		wh-questions	micro	=~	WF02_01	0.55	0.14	3.96	0	0.28	0.82
			micro	=~	WF02_02	0.58	0.12	5	0	0.35	0.81
			micro	=~	WF02_03	0.28	0.14	1.96	0.05	0	0.55
			micro	=~	WF02_05	0.31	0.13	2.31	0.02	0.05	0.57
			micro	=~	WF02_07	0.43	0.13	3.29	0	0.17	0.68
			micro	=~	WF02_10	0.51	0.17	3.02	0	0.18	0.84
			macro	=~	ZU02_05	0.85	0.13	6.39	0	0.59	1.11
			macro	=~	ZU02_07	0.38	0.14	2.75	0.01	0.11	0.66
			macro	=~	ZU02_12	0.73	0.17	4.39	0	0.4	1.05
			macro	=~	ZU02_14	0.61	0.15	3.95	0	0.31	0.91
			macro	=~	ZU02_16	0.52	0.17	3.05	0	0.19	0.86
			infer	=~	WF02_12	0.45	0.14	3.28	0	0.18	0.72
			infer	=~	WF02_13	0.59	0.21	2.87	0	0.19	0.99
			infer	=~	WF02_15	0.18	0.14	1.32	0.19	-0.09	0.45
			infer	=~	WF02_16	0.53	0.14	3.79	0	0.26	0.8
			WF02_01	|	t1	-0.3	0.11	-2.66	0.01	-0.53	-0.08
			WF02_02	|	t1	0.06	0.11	0.53	0.59	-0.16	0.28
			WF02_03	|	t1	0.1	0.11	0.89	0.38	-0.12	0.32
			WF02_05	|	t1	0.22	0.11	1.95	0.05	0	0.44
			WF02_07	|	t1	0.2	0.11	1.77	0.08	-0.02	0.42
			WF02_10	|	t1	-0.85	0.13	-6.62	0	-1.1	-0.6
			ZU02_05	|	t1	-1.36	0.16	-8.54	0	-1.67	-1.05
			ZU02_07	|	t1	1.03	0.14	7.55	0	0.77	1.3
			ZU02_12	|	t1	-0.43	0.12	-3.71	0	-0.66	-0.2
			ZU02_14	|	t1	-0.48	0.12	-4.07	0	-0.7	-0.25
			ZU02_16	|	t1	0.64	0.12	5.28	0	0.4	0.87
			WF02_12	|	t1	-0.43	0.12	-3.71	0	-0.66	-0.2
			WF02_13	|	t1	-1.36	0.16	-8.54	0	-1.67	-1.05
			WF02_15	|	t1	0.16	0.11	1.42	0.16	-0.06	0.38
			WF02_16	|	t1	0.43	0.12	3.71	0	0.2	0.66
			WF02_01	~~	WF02_01	0.7	0	NA	NA	0.7	0.7
			WF02_02	~~	WF02_02	0.66	0	NA	NA	0.66	0.66
			WF02_03	~~	WF02_03	0.92	0	NA	NA	0.92	0.92
			WF02_05	~~	WF02_05	0.91	0	NA	NA	0.91	0.91
			WF02_07	~~	WF02_07	0.82	0	NA	NA	0.82	0.82
			WF02_10	~~	WF02_10	0.74	0	NA	NA	0.74	0.74
			ZU02_05	~~	ZU02_05	0.28	0	NA	NA	0.28	0.28
			ZU02_07	~~	ZU02_07	0.85	0	NA	NA	0.85	0.85
			ZU02_12	~~	ZU02_12	0.47	0	NA	NA	0.47	0.47
			ZU02_14	~~	ZU02_14	0.63	0	NA	NA	0.63	0.63
			ZU02_16	~~	ZU02_16	0.73	0	NA	NA	0.73	0.73
			WF02_12	~~	WF02_12	0.8	0	NA	NA	0.8	0.8
			WF02_13	~~	WF02_13	0.65	0	NA	NA	0.65	0.65
			WF02_15	~~	WF02_15	0.97	0	NA	NA	0.97	0.97
			WF02_16	~~	WF02_16	0.72	0	NA	NA	0.72	0.72
			micro	~~	micro	1	0	NA	NA	1	1
			macro	~~	macro	1	0	NA	NA	1	1
			infer	~~	infer	1	0	NA	NA	1	1
			micro	~~	macro	0.18	0.18	1.01	0.31	-0.17	0.52
			micro	~~	infer	0.98	0.21	4.56	0	0.56	1.4
			macro	~~	infer	0.26	0.19	1.34	0.18	-0.12	0.64

## Sheet: Story3
Story	Model	Comprehension items	Locical expression			Std. estimate	SE	z	p	CI
										lower	upper
Story 3	Model A: Uni-factor model	yes/no-statements	compr	=~	AU03_07	0.08	0.24	0.32	0.75	-0.39	0.54
			compr	=~	AU03_10	-0.06	0.27	-0.2	0.84	-0.59	0.48
			compr	=~	AU03_14	-0.21	0.16	-1.34	0.18	-0.51	0.1
			compr	=~	AU03_15	-0.19	0.13	-1.45	0.15	-0.44	0.07
			compr	=~	AU03_26	-0.05	0.18	-0.28	0.78	-0.4	0.3
			compr	=~	AU03_27	0	0.14	0.02	0.99	-0.27	0.27
			compr	=~	AU03_37	0.02	0.13	0.17	0.87	-0.23	0.28
			compr	=~	ZU03_01	-0.41	0.14	-2.81	0.01	-0.69	-0.12
			compr	=~	ZU03_06	0.73	0.1	7.5	0	0.54	0.92
			compr	=~	ZU03_07	0.78	0.08	9.42	0	0.61	0.94
			compr	=~	ZU03_08	0.64	0.09	6.9	0	0.46	0.83
			compr	=~	ZU03_12	0.38	0.12	3.32	0	0.16	0.61
			compr	=~	ZU03_13	0.44	0.11	3.98	0	0.22	0.66
			compr	=~	ZU03_15	0.54	0.11	5.09	0	0.33	0.74
			compr	=~	ZU03_16	0.42	0.12	3.44	0	0.18	0.66
			compr	=~	AU03_41	0.09	0.13	0.7	0.48	-0.16	0.35
			compr	=~	AU03_45	0.3	0.19	1.58	0.11	-0.07	0.68
			compr	=~	AU03_47	0.21	0.14	1.48	0.14	-0.07	0.49
			compr	=~	AU03_51	0.09	0.19	0.46	0.65	-0.29	0.46
			compr	=~	AU03_57	0	0.14	0	1	-0.28	0.28
			AU03_07	|	t1	-1.65	0.18	-9.18	0	-2	-1.29
			AU03_10	|	t1	-1.58	0.17	-9.2	0	-1.92	-1.24
			AU03_14	|	t1	-1.04	0.13	-7.98	0	-1.29	-0.78
			AU03_15	|	t1	-0.11	0.11	-1.01	0.31	-0.32	0.1
			AU03_26	|	t1	-1.2	0.14	-8.62	0	-1.48	-0.93
			AU03_27	|	t1	0.65	0.12	5.67	0	0.43	0.88
			AU03_37	|	t1	-0.33	0.11	-3.03	0	-0.54	-0.12
			ZU03_01	|	t1	0.82	0.12	6.79	0	0.58	1.05
			ZU03_06	|	t1	-0.5	0.11	-4.53	0	-0.72	-0.29
			ZU03_07	|	t1	-0.14	0.11	-1.35	0.18	-0.35	0.07
			ZU03_08	|	t1	-0.14	0.11	-1.35	0.18	-0.35	0.07
			ZU03_12	|	t1	0.16	0.11	1.52	0.13	-0.05	0.37
			ZU03_13	|	t1	0.39	0.11	3.53	0	0.17	0.6
			ZU03_15	|	t1	0.2	0.11	1.85	0.06	-0.01	0.41
			ZU03_16	|	t1	-0.31	0.11	-2.86	0	-0.52	-0.1
			AU03_41	|	t1	0.11	0.11	1.01	0.31	-0.1	0.32
			AU03_45	|	t1	-1.58	0.17	-9.2	0	-1.92	-1.24
			AU03_47	|	t1	-0.63	0.11	-5.51	0	-0.85	-0.41
			AU03_51	|	t1	-1.37	0.15	-9.02	0	-1.67	-1.07
			AU03_57	|	t1	-0.65	0.12	-5.67	0	-0.88	-0.43
			AU03_07	~~	AU03_07	0.99	0	NA	NA	0.99	0.99
			AU03_10	~~	AU03_10	1	0	NA	NA	1	1
			AU03_14	~~	AU03_14	0.96	0	NA	NA	0.96	0.96
			AU03_15	~~	AU03_15	0.97	0	NA	NA	0.97	0.97
			AU03_26	~~	AU03_26	1	0	NA	NA	1	1
			AU03_27	~~	AU03_27	1	0	NA	NA	1	1
			AU03_37	~~	AU03_37	1	0	NA	NA	1	1
			ZU03_01	~~	ZU03_01	0.84	0	NA	NA	0.84	0.84
			ZU03_06	~~	ZU03_06	0.47	0	NA	NA	0.47	0.47
			ZU03_07	~~	ZU03_07	0.4	0	NA	NA	0.4	0.4
			ZU03_08	~~	ZU03_08	0.59	0	NA	NA	0.59	0.59
			ZU03_12	~~	ZU03_12	0.85	0	NA	NA	0.85	0.85
			ZU03_13	~~	ZU03_13	0.81	0	NA	NA	0.81	0.81
			ZU03_15	~~	ZU03_15	0.71	0	NA	NA	0.71	0.71
			ZU03_16	~~	ZU03_16	0.82	0	NA	NA	0.82	0.82
			AU03_41	~~	AU03_41	0.99	0	NA	NA	0.99	0.99
			AU03_45	~~	AU03_45	0.91	0	NA	NA	0.91	0.91
			AU03_47	~~	AU03_47	0.96	0	NA	NA	0.96	0.96
			AU03_51	~~	AU03_51	0.99	0	NA	NA	0.99	0.99
			AU03_57	~~	AU03_57	1	0	NA	NA	1	1
			compr	~~	compr	1	0	NA	NA	1	1
		wh-questions	compr	=~	WF03_01	0.26	0.12	2.07	0.04	0.01	0.5
			compr	=~	WF03_05	0.24	0.21	1.14	0.25	-0.17	0.66
			compr	=~	WF03_06	0.11	0.13	0.87	0.38	-0.14	0.37
			compr	=~	WF03_10	0.17	0.13	1.35	0.18	-0.08	0.42
			compr	=~	ZU03_01	-0.4	0.14	-2.76	0.01	-0.68	-0.12
			compr	=~	ZU03_06	0.75	0.1	7.63	0	0.56	0.95
			compr	=~	ZU03_07	0.81	0.08	9.84	0	0.65	0.98
			compr	=~	ZU03_08	0.64	0.1	6.77	0	0.46	0.83
			compr	=~	ZU03_12	0.34	0.12	2.87	0	0.11	0.57
			compr	=~	ZU03_13	0.39	0.12	3.3	0	0.16	0.62
			compr	=~	ZU03_16	0.39	0.13	3.09	0	0.14	0.63
			compr	=~	WF03_11	0.21	0.15	1.43	0.15	-0.08	0.49
			compr	=~	WF03_13	0.35	0.21	1.65	0.1	-0.07	0.77
			compr	=~	WF03_14	-0.09	0.15	-0.6	0.55	-0.4	0.21
			WF03_01	|	t1	-0.11	0.11	-1.01	0.31	-0.32	0.1
			WF03_05	|	t1	-1.52	0.17	-9.18	0	-1.84	-1.2
			WF03_06	|	t1	-0.61	0.11	-5.35	0	-0.83	-0.39
			WF03_10	|	t1	-0.27	0.11	-2.52	0.01	-0.48	-0.06
			ZU03_01	|	t1	0.82	0.12	6.79	0	0.58	1.05
			ZU03_06	|	t1	-0.5	0.11	-4.53	0	-0.72	-0.29
			ZU03_07	|	t1	-0.14	0.11	-1.35	0.18	-0.35	0.07
			ZU03_08	|	t1	-0.14	0.11	-1.35	0.18	-0.35	0.07
			ZU03_12	|	t1	0.16	0.11	1.52	0.13	-0.05	0.37
			ZU03_13	|	t1	0.39	0.11	3.53	0	0.17	0.6
			ZU03_16	|	t1	-0.31	0.11	-2.86	0	-0.52	-0.1
			WF03_11	|	t1	-1.01	0.13	-7.84	0	-1.26	-0.76
			WF03_13	|	t1	-1.52	0.17	-9.18	0	-1.84	-1.2
			WF03_14	|	t1	0.89	0.12	7.25	0	0.65	1.14
			WF03_01	~~	WF03_01	0.93	0	NA	NA	0.93	0.93
			WF03_05	~~	WF03_05	0.94	0	NA	NA	0.94	0.94
			WF03_06	~~	WF03_06	0.99	0	NA	NA	0.99	0.99
			WF03_10	~~	WF03_10	0.97	0	NA	NA	0.97	0.97
			ZU03_01	~~	ZU03_01	0.84	0	NA	NA	0.84	0.84
			ZU03_06	~~	ZU03_06	0.43	0	NA	NA	0.43	0.43
			ZU03_07	~~	ZU03_07	0.34	0	NA	NA	0.34	0.34
			ZU03_08	~~	ZU03_08	0.59	0	NA	NA	0.59	0.59
			ZU03_12	~~	ZU03_12	0.88	0	NA	NA	0.88	0.88
			ZU03_13	~~	ZU03_13	0.85	0	NA	NA	0.85	0.85
			ZU03_16	~~	ZU03_16	0.85	0	NA	NA	0.85	0.85
			WF03_11	~~	WF03_11	0.96	0	NA	NA	0.96	0.96
			WF03_13	~~	WF03_13	0.88	0	NA	NA	0.88	0.88
			WF03_14	~~	WF03_14	0.99	0	NA	NA	0.99	0.99
			compr	~~	compr	1	0	NA	NA	1	1
	Model B: Three-factor model	yes/no-statements	micro	=~	AU03_07	0.37	0.17	2.22	0.03	0.04	0.7
			micro	=~	AU03_10	0.53	0.18	2.86	0	0.17	0.89
			micro	=~	AU03_14	0.82	0.17	4.94	0	0.5	1.15
			micro	=~	AU03_15	0.36	0.14	2.5	0.01	0.08	0.64
			micro	=~	AU03_26	0.38	0.18	2.12	0.03	0.03	0.73
			micro	=~	AU03_27	0.45	0.15	3.03	0	0.16	0.74
			micro	=~	AU03_37	0.56	0.15	3.83	0	0.27	0.85
			macro	=~	ZU03_01	0.42	0.15	2.89	0	0.14	0.7
			macro	=~	ZU03_06	-0.72	0.1	-7.27	0	-0.92	-0.53
			macro	=~	ZU03_07	-0.8	0.08	-9.8	0	-0.96	-0.64
			macro	=~	ZU03_08	-0.64	0.09	-6.74	0	-0.82	-0.45
			macro	=~	ZU03_12	-0.4	0.11	-3.47	0	-0.62	-0.17
			macro	=~	ZU03_13	-0.42	0.11	-3.75	0	-0.64	-0.2
			macro	=~	ZU03_15	-0.54	0.11	-5.16	0	-0.74	-0.33
			macro	=~	ZU03_16	-0.42	0.12	-3.44	0	-0.66	-0.18
			infer	=~	AU03_41	0.45	0.12	3.66	0	0.21	0.69
			infer	=~	AU03_45	0.72	0.29	2.51	0.01	0.16	1.28
			infer	=~	AU03_47	0.43	0.19	2.23	0.03	0.05	0.8
			infer	=~	AU03_51	0.72	0.21	3.4	0	0.31	1.14
			infer	=~	AU03_57	0.46	0.17	2.78	0.01	0.14	0.78
			AU03_07	|	t1	-1.65	0.18	-9.18	0	-2	-1.29
			AU03_10	|	t1	-1.58	0.17	-9.2	0	-1.92	-1.24
			AU03_14	|	t1	-1.04	0.13	-7.98	0	-1.29	-0.78
			AU03_15	|	t1	-0.11	0.11	-1.01	0.31	-0.32	0.1
			AU03_26	|	t1	-1.2	0.14	-8.62	0	-1.48	-0.93
			AU03_27	|	t1	0.65	0.12	5.67	0	0.43	0.88
			AU03_37	|	t1	-0.33	0.11	-3.03	0	-0.54	-0.12
			ZU03_01	|	t1	0.82	0.12	6.79	0	0.58	1.05
			ZU03_06	|	t1	-0.5	0.11	-4.53	0	-0.72	-0.29
			ZU03_07	|	t1	-0.14	0.11	-1.35	0.18	-0.35	0.07
			ZU03_08	|	t1	-0.14	0.11	-1.35	0.18	-0.35	0.07
			ZU03_12	|	t1	0.16	0.11	1.52	0.13	-0.05	0.37
			ZU03_13	|	t1	0.39	0.11	3.53	0	0.17	0.6
			ZU03_15	|	t1	0.2	0.11	1.85	0.06	-0.01	0.41
			ZU03_16	|	t1	-0.31	0.11	-2.86	0	-0.52	-0.1
			AU03_41	|	t1	0.11	0.11	1.01	0.31	-0.1	0.32
			AU03_45	|	t1	-1.58	0.17	-9.2	0	-1.92	-1.24
			AU03_47	|	t1	-0.63	0.11	-5.51	0	-0.85	-0.41
			AU03_51	|	t1	-1.37	0.15	-9.02	0	-1.67	-1.07
			AU03_57	|	t1	-0.65	0.12	-5.67	0	-0.88	-0.43
			AU03_07	~~	AU03_07	0.86	0	NA	NA	0.86	0.86
			AU03_10	~~	AU03_10	0.73	0	NA	NA	0.73	0.73
			AU03_14	~~	AU03_14	0.32	0	NA	NA	0.32	0.32
			AU03_15	~~	AU03_15	0.87	0	NA	NA	0.87	0.87
			AU03_26	~~	AU03_26	0.86	0	NA	NA	0.86	0.86
			AU03_27	~~	AU03_27	0.8	0	NA	NA	0.8	0.8
			AU03_37	~~	AU03_37	0.69	0	NA	NA	0.69	0.69
			ZU03_01	~~	ZU03_01	0.82	0	NA	NA	0.82	0.82
			ZU03_06	~~	ZU03_06	0.48	0	NA	NA	0.48	0.48
			ZU03_07	~~	ZU03_07	0.36	0	NA	NA	0.36	0.36
			ZU03_08	~~	ZU03_08	0.6	0	NA	NA	0.6	0.6
			ZU03_12	~~	ZU03_12	0.84	0	NA	NA	0.84	0.84
			ZU03_13	~~	ZU03_13	0.82	0	NA	NA	0.82	0.82
			ZU03_15	~~	ZU03_15	0.71	0	NA	NA	0.71	0.71
			ZU03_16	~~	ZU03_16	0.82	0	NA	NA	0.82	0.82
			AU03_41	~~	AU03_41	0.8	0	NA	NA	0.8	0.8
			AU03_45	~~	AU03_45	0.49	0	NA	NA	0.49	0.49
			AU03_47	~~	AU03_47	0.82	0	NA	NA	0.82	0.82
			AU03_51	~~	AU03_51	0.48	0	NA	NA	0.48	0.48
			AU03_57	~~	AU03_57	0.79	0	NA	NA	0.79	0.79
			micro	~~	micro	1	0	NA	NA	1	1
			macro	~~	macro	1	0	NA	NA	1	1
			infer	~~	infer	1	0	NA	NA	1	1
			micro	~~	macro	0.1	0.16	0.66	0.51	-0.21	0.41
			micro	~~	infer	0.26	0.21	1.23	0.22	-0.16	0.68
			macro	~~	infer	-0.13	0.17	-0.8	0.43	-0.46	0.2
		wh-questions	micro	=~	WF03_01	0.6	0.16	3.78	0	0.29	0.91
			micro	=~	WF03_05	0.57	0.31	1.81	0.07	-0.05	1.18
			micro	=~	WF03_06	0.4	0.17	2.4	0.02	0.07	0.73
			micro	=~	WF03_10	0.54	0.16	3.47	0	0.24	0.85
			macro	=~	ZU03_01	0.43	0.15	2.91	0	0.14	0.71
			macro	=~	ZU03_06	-0.77	0.1	-7.71	0	-0.96	-0.57
			macro	=~	ZU03_07	-0.81	0.08	-9.73	0	-0.97	-0.65
			macro	=~	ZU03_08	-0.65	0.1	-6.89	0	-0.84	-0.47
			macro	=~	ZU03_12	-0.34	0.12	-2.85	0	-0.58	-0.11
			macro	=~	ZU03_13	-0.38	0.12	-3.14	0	-0.62	-0.14
			macro	=~	ZU03_16	-0.36	0.13	-2.79	0.01	-0.61	-0.11
			infer	=~	WF03_12	0.67	0.23	2.95	0	0.23	1.11
			infer	=~	WF03_13	0.77	0.31	2.49	0.01	0.16	1.38
			infer	=~	WF03_14	0.28	0.19	1.5	0.14	-0.09	0.66
			WF03_01	|	t1	-0.11	0.11	-1.01	0.31	-0.32	0.1
			WF03_05	|	t1	-1.52	0.17	-9.18	0	-1.84	-1.2
			WF03_06	|	t1	-0.61	0.11	-5.35	0	-0.83	-0.39
			WF03_10	|	t1	-0.27	0.11	-2.52	0.01	-0.48	-0.06
			ZU03_01	|	t1	0.82	0.12	6.79	0	0.58	1.05
			ZU03_06	|	t1	-0.5	0.11	-4.53	0	-0.72	-0.29
			ZU03_07	|	t1	-0.14	0.11	-1.35	0.18	-0.35	0.07
			ZU03_08	|	t1	-0.14	0.11	-1.35	0.18	-0.35	0.07
			ZU03_12	|	t1	0.16	0.11	1.52	0.13	-0.05	0.37
			ZU03_13	|	t1	0.39	0.11	3.53	0	0.17	0.6
			ZU03_16	|	t1	-0.31	0.11	-2.86	0	-0.52	-0.1
			WF03_12	|	t1	0.29	0.11	2.69	0.01	0.08	0.5
			WF03_13	|	t1	-1.52	0.17	-9.18	0	-1.84	-1.2
			WF03_14	|	t1	0.89	0.12	7.25	0	0.65	1.14
			WF03_01	~~	WF03_01	0.64	0	NA	NA	0.64	0.64
			WF03_05	~~	WF03_05	0.68	0	NA	NA	0.68	0.68
			WF03_06	~~	WF03_06	0.84	0	NA	NA	0.84	0.84
			WF03_10	~~	WF03_10	0.71	0	NA	NA	0.71	0.71
			ZU03_01	~~	ZU03_01	0.82	0	NA	NA	0.82	0.82
			ZU03_06	~~	ZU03_06	0.41	0	NA	NA	0.41	0.41
			ZU03_07	~~	ZU03_07	0.34	0	NA	NA	0.34	0.34
			ZU03_08	~~	ZU03_08	0.57	0	NA	NA	0.57	0.57
			ZU03_12	~~	ZU03_12	0.88	0	NA	NA	0.88	0.88
			ZU03_13	~~	ZU03_13	0.86	0	NA	NA	0.86	0.86
			ZU03_16	~~	ZU03_16	0.87	0	NA	NA	0.87	0.87
			WF03_12	~~	WF03_12	0.55	0	NA	NA	0.55	0.55
			WF03_13	~~	WF03_13	0.4	0	NA	NA	0.4	0.4
			WF03_14	~~	WF03_14	0.92	0	NA	NA	0.92	0.92
			micro	~~	micro	1	0	NA	NA	1	1
			macro	~~	macro	1	0	NA	NA	1	1
			infer	~~	infer	1	0	NA	NA	1	1
			micro	~~	macro	-0.26	0.16	-1.65	0.1	-0.58	0.05
			micro	~~	infer	0.46	0.19	2.48	0.01	0.1	0.82
			macro	~~	infer	-0.29	0.17	-1.72	0.09	-0.62	0.04
