# Supplementary material for: Modeling items for text comprehension assessment using confirmatory factor analysis
Source: Front Psychol. 2022 Oct 20;13:966347. doi: 10.3389/fpsyg.2022.966347 (PMC9631941; doi:10.3389/fpsyg.2022.966347)
Supplement: Supplementary file 4 [file Table_4.xlsx]

## Sheet: Tabelle1
WH-QUESTIONS
Selected Items											All Items
		Overall	Micro	Macro	Inference	Interest	Liking	Log Reading Time					Overall	Micro	Macro	Inference	Interest	Liking	Log Reading Time
Story 1	Overall	1	0.71	0.58	0.76	0.1	0.16	0.17			Story 1	Overall	1	0.73	0.71	0.69	0.15	0.17	0.13
	Micro	0.71	1	0.13	0.26	-0.04	0.04	0.12				Micro	0.73	1	0.35	0.23	0.02	0.06	0.06
	Macro	0.58	0.13	1	0.23	-0.06	0.01	0.08				Macro	0.71	0.35	1	0.18	0.01	0.02	0.05
	Inference	0.76	0.26	0.23	1	0.27	0.26	0.15				Inference	0.69	0.23	0.18	1	0.27	0.26	0.15
	Interest	0.1	-0.04	-0.06	0.27	1	0.74	0.09				Interest	0.15	0.02	0.01	0.27	1	0.74	0.09
	Liking	0.16	0.04	0.01	0.26	0.74	1	0.11				Liking	0.17	0.06	0.02	0.26	0.74	1	0.11
	Log Reading Time	0.17	0.12	0.08	0.15	0.09	0.11	1				Log Reading Time	0.13	0.06	0.05	0.15	0.09	0.11	1
Story 2	Overall	1	0.68	0.58	0.71	0.04	0.06	0.09			Story 2	Overall	1	0.73	0.67	0.72	0.04	0.03	0.11
	Micro	0.68	1	0.06	0.28	0.09	0.09	0.13				Micro	0.73	1	0.2	0.38	0.04	0.03	0.19
	Macro	0.58	0.06	1	0.1	0.03	0.02	-0.09				Macro	0.67	0.2	1	0.16	0.03	0.04	-0.03
	Inference	0.71	0.28	0.1	1	-0.03	0.01	0.14				Inference	0.72	0.38	0.16	1	0.01	0	0.09
	Interest	0.04	0.09	0.03	-0.03	1	0.71	0.03				Interest	0.04	0.04	0.03	0.01	1	0.71	0.03
	Liking	0.06	0.09	0.02	0.01	0.71	1	0.02				Liking	0.03	0.03	0.04	0	0.71	1	0.02
	Log Reading Time	0.09	0.13	-0.09	0.14	0.03	0.02	1				Log Reading Time	0.11	0.19	-0.03	0.09	0.03	0.02	1
Story 3	Overall	1	0.69	0.57	0.65	0.09	0.17	0.18			Story 3	Overall	1	0.65	0.71	0.72	0.06	0.15	0.13
	Micro	0.69	1	0.11	0.18	0.01	-0.02	0.11				Micro	0.65	1	0.19	0.26	0.05	0.05	0.06
	Macro	0.57	0.11	1	0.04	0.04	0.1	0.09				Macro	0.71	0.19	1	0.24	0.04	0.1	0.14
	Inference	0.65	0.18	0.04	1	0.12	0.23	0.14				Inference	0.72	0.26	0.24	1	0.04	0.16	0.07
	Interest	0.09	0.01	0.04	0.12	1	0.68	0.01				Interest	0.06	0.05	0.04	0.04	1	0.68	0.01
	Liking	0.17	-0.02	0.1	0.23	0.68	1	0.03				Liking	0.15	0.05	0.1	0.16	0.68	1	0.03
	Log Reading Time	0.18	0.11	0.09	0.14	0.01	0.03	1				Log Reading Time	0.13	0.06	0.14	0.07	0.01	0.03	1
Overall	Overall	1	0.69	0.58	0.7	0.08	0.13	0.15			Overall	Overall	1	0.7	0.7	0.71	0.08	0.12	0.12
	Micro	0.69	1	0.1	0.24	0.02	0.03	0.12				Micro	0.7	1	0.24	0.29	0.04	0.05	0.1
	Macro	0.58	0.1	1	0.12	0.01	0.05	0.03				Macro	0.7	0.24	1	0.2	0.02	0.06	0.05
	Inference	0.7	0.24	0.12	1	0.12	0.17	0.14				Inference	0.71	0.29	0.2	1	0.1	0.14	0.1
	Interest	0.08	0.02	0.01	0.12	1	0.71	0.04				Interest	0.08	0.04	0.02	0.1	1	0.71	0.04
	Liking	0.13	0.03	0.05	0.17	0.71	1	0.05				Liking	0.12	0.05	0.06	0.14	0.71	1	0.05
	Log Reading Time	0.15	0.12	0.03	0.14	0.04	0.05	1				Log Reading Time	0.12	0.1	0.05	0.1	0.04	0.05	1
YES/NO-STATEMENTS
Selected Items											All Items
		Overall	Micro	Macro	Inference	Interest	Liking	Log Reading Time					Overall	Micro	Macro	Inference	Interest	Liking	Log Reading Time
Story 1	Overall	1	0.62	0.73	0.52	-0.02	0.06	0.09			Story 1	Overall	1	0.6	0.92	0.35	0.03	0.06	0.09
	Micro	0.62	1	0.08	0.24	0.03	0.14	0.14				Micro	0.6	1	0.31	0.27	0.07	0.17	0.16
	Macro	0.73	0.08	1	0.02	-0.03	0	0.02				Macro	0.92	0.31	1	0.05	0.01	0.02	0.05
	Inference	0.52	0.24	0.02	1	-0.03	-0.02	0.01				Inference	0.35	0.27	0.05	1	0	-0.04	0.03
	Interest	-0.02	0.03	-0.03	-0.03	1	0.74	0.09				Interest	0.03	0.07	0.01	0	1	0.74	0.09
	Liking	0.06	0.14	0	-0.02	0.74	1	0.11				Liking	0.06	0.17	0.02	-0.04	0.74	1	0.11
	Log Reading Time	0.09	0.14	0.02	0.01	0.09	0.11	1				Log Reading Time	0.09	0.16	0.05	0.03	0.09	0.11	1
Story 2	Overall	1	0.49	0.67	0.51	0.12	0.11	0.08			Story 2	Overall	1	0.58	0.85	0.57	0.07	0.09	0.11
	Micro	0.49	1	0.05	-0.04	0.11	0.1	0.18				Micro	0.58	1	0.16	0.49	0.06	0.09	0.29
	Macro	0.67	0.05	1	-0.08	0.04	0.04	-0.07				Macro	0.85	0.16	1	0.14	0.03	0.04	-0.03
	Inference	0.51	-0.04	-0.08	1	0.07	0.06	0.07				Inference	0.57	0.49	0.14	1	0.09	0.11	0.15
	Interest	0.12	0.11	0.04	0.07	1	0.71	0.03				Interest	0.07	0.06	0.03	0.09	1	0.71	0.03
	Liking	0.11	0.1	0.04	0.06	0.71	1	0.02				Liking	0.09	0.09	0.04	0.11	0.71	1	0.02
	Log Reading Time	0.08	0.18	-0.07	0.07	0.03	0.02	1				Log Reading Time	0.11	0.29	-0.03	0.15	0.03	0.02	1
Story 3	Overall	1	0.54	0.66	0.6	-0.05	0.04	0.22			Story 3	Overall	1	0.53	0.84	0.55	-0.01	0.08	0.21
	Micro	0.54	1	-0.03	0.11	-0.05	-0.02	0.12				Micro	0.53	1	0.14	0.38	-0.04	0.04	0.16
	Macro	0.66	-0.03	1	0.07	0.03	0.08	0.12				Macro	0.84	0.14	1	0.08	0.04	0.1	0.14
	Inference	0.6	0.11	0.07	1	-0.1	-0.02	0.17				Inference	0.55	0.38	0.08	1	-0.08	-0.04	0.17
	Interest	-0.05	-0.05	0.03	-0.1	1	0.68	0.01				Interest	-0.01	-0.04	0.04	-0.08	1	0.68	0.01
	Liking	0.04	-0.02	0.08	-0.02	0.68	1	0.03				Liking	0.08	0.04	0.1	-0.04	0.68	1	0.03
	Log Reading Time	0.22	0.12	0.12	0.17	0.01	0.03	1				Log Reading Time	0.21	0.16	0.14	0.17	0.01	0.03	1
Overall	Overall	1	0.55	0.69	0.55	0.01	0.07	0.13			Overall	Overall	1	0.57	0.87	0.49	0.03	0.08	0.14
	Micro	0.55	1	0.03	0.1	0.03	0.07	0.15				Micro	0.57	1	0.2	0.38	0.03	0.1	0.2
	Macro	0.69	0.03	1	0.01	0.02	0.04	0.03				Macro	0.87	0.2	1	0.09	0.02	0.06	0.05
	Inference	0.55	0.1	0.01	1	-0.02	0.01	0.09				Inference	0.49	0.38	0.09	1	0	0.01	0.12
	Interest	0.01	0.03	0.02	-0.02	1	0.71	0.04				Interest	0.03	0.03	0.02	0	1	0.71	0.04
	Liking	0.07	0.07	0.04	0.01	0.71	1	0.05				Liking	0.08	0.1	0.06	0.01	0.71	1	0.05
	Log Reading Time	0.13	0.15	0.03	0.09	0.04	0.05	1				Log Reading Time	0.14	0.2	0.05	0.12	0.04	0.05	1
